# Supplementary material for: Integrated Transcriptome and Pathway Analyses Revealed Multiple Activated Pathways in Breast Cancer
Source: Front Oncol. 2019 Sep 18;9:910. doi: 10.3389/fonc.2019.00910 (PMC6759650; doi:10.3389/fonc.2019.00910)
Supplement: Supplementary file 1 [file Table_1.XLSX]

## Sheet: Sheet1
Supplementary file 1. list of differentially expressed gene in six BC vs adjacent normal tissue based on RNASEQ data
Name	Chromosome	Region	Log₂ fold change	Fold change	P-value	FDR p-value	ENSEMBL
SPANXA2	X	140677562..140678899	10.2039	1179.44	5.19307e-12	2.54253e-09	ENSG00000203926
RP11-719K4.3	16	complement(14821139..14827204)	9.78817	884.163	2.01583e-06	0.000229253	ENSG00000254609
CRB3	19	6463788..6467232	9.51774	733.038	3.83301e-07	5.40108e-05	ENSG00000130545
CYP4F23P	19	15674885..15695520	9.5011	724.63	1.36343e-06	0.000162077	ENSG00000269516
PPAPDC1A	10	122216466..122349367	8.88047	471.289	5.56918e-06	0.000554739	ENSG00000203805
ITIH2	10	7745232..7791483	8.71554	420.378	4.65916e-12	2.34678e-09	ENSG00000151655
S100G	X	16668281..16672793	8.50704	363.81	8.20018e-05	0.00517193	ENSG00000169906
MSMB	10	51549498..51562517	8.50242	362.647	1.55318e-09	4.21278e-07	ENSG00000138294
CST5	20	complement(23856572..23860387)	8.31118	317.624	6.20224e-10	1.90597e-07	ENSG00000170367
ARHGAP36	X	130192216..130223857	8.13545	281.199	5.95479e-10	1.8496e-07	ENSG00000147256
AMBP	9	complement(116822407..116840752)	8.10307	274.958	8.32569e-05	0.00523395	ENSG00000106927
CST1	20	complement(23728190..23731905)	7.98577	253.488	1.59706e-12	9.13532e-10	ENSG00000170373
GLRA3	4	complement(175558065..175750465)	7.98526	253.397	5.24025e-13	3.29071e-10	ENSG00000145451
NKAIN1	1	complement(31652592..31712401)	7.87226	234.307	2.10942e-15	2.53891e-12	ENSG00000084628
AC005150.1	4	163661820..163663200	7.84065	229.23	0.000385764	0.0183884	ENSG00000248431
MMP13	11	complement(102813724..102826463)	7.8387	228.919	2.25375e-14	2.1701e-11	ENSG00000137745
BPIFB1	20	31861286..31897684	7.79682	222.37	2.22045e-16	3.12883e-13	ENSG00000125999
CGA	6	complement(87795216..87804824)	7.61979	196.691	0.000372778	0.0178578	ENSG00000135346
IGHV2-70	14	complement(107178820..107179338)	7.54542	186.809	5.66214e-14	4.81057e-11	ENSG00000211974
CTD-2033D15.1	15	complement(39885781..39886432)	7.37493	165.988	0.000460818	0.0211965	ENSG00000259279
CEACAM6	19	42254885..42276113	7.37167	165.613	0	0	ENSG00000086548
CLEC3A	16	78056412..78100658	7.34632	162.729	3.06731e-11	1.33239e-08	ENSG00000166509
EEF1A2	20	complement(62119366..62130505)	7.30461	158.091	0	0	ENSG00000101210
GRIA2	4	158125334..158287227	7.29977	157.561	0	0	ENSG00000120251
TNFSF12-TNFSF13	17	7452416..7464918	7.21438	148.506	0.000982953	0.0376579	ENSG00000248871
CYP24A1	20	complement(52769988..52790512)	7.14679	141.71	2.9389e-08	5.64083e-06	ENSG00000019186
CACNG4	17	64961026..65029514	7.13777	140.826	0	0	ENSG00000075461
PRSS44	3	complement(46850849..46854048)	7.09634	136.839	0.000717701	0.0298945	ENSG00000226074
MYBPC1	12	101962131..102079796	7.02836	130.541	8.99888e-11	3.37592e-08	ENSG00000196091
PGLYRP2	19	complement(15579456..15609767)	7.00868	128.772	1.27339e-09	3.60625e-07	ENSG00000161031
CTB-167G5.5	19	complement(54102882..54106751)	7.00008	128.007	9.00195e-08	1.50745e-05	ENSG00000268864
CELF3	1	complement(151674880..151689290)	6.97299	125.626	1.9391e-08	3.91706e-06	ENSG00000159409
SPANXD	X	complement(140785568..140786896)	6.93069	121.996	7.19804e-07	9.345e-05	ENSG00000196406
C5orf49	5	complement(7830491..7851603)	6.75693	108.153	0.000811156	0.0327255	ENSG00000215217
NBPF4	1	complement(108765963..108786689)	6.75406	107.938	3.75273e-11	1.55976e-08	ENSG00000196427
AC131180.1	2	131975976..132022250	6.74624	107.355	1.58172e-09	4.27014e-07	ENSG00000250852
CRISP3	6	complement(49695097..49712150)	6.74106	106.97	1.11159e-08	2.35237e-06	ENSG00000096006
SCGB1D2	11	62009682..62012280	6.73928	106.838	0	0	ENSG00000124935
S100A14	1	complement(153586731..153589462)	6.72032	105.443	0	0	ENSG00000189334
CTB-102L5.4	19	38779791..38795550	6.70768	104.523	0.000988243	0.0377854	ENSG00000267748
FAR2P1	2	complement(130748029..130808704)	6.67924	102.483	4.92068e-08	9.02485e-06	ENSG00000180178
IQCJ	3	158680717..158984096	6.66175	101.248	5.63873e-05	0.00379239	ENSG00000214216
IGHV1-18	14	complement(106641563..106642056)	6.66068	101.173	3.39795e-12	1.78463e-09	ENSG00000211945
CSMD3	8	complement(113235157..114449328)	6.61971	98.34	5.70031e-11	2.21023e-08	ENSG00000164796
CYP4F8	19	15726029..15741448	6.59603	96.7392	1.10485e-09	3.19153e-07	ENSG00000186526
CHAD	17	complement(48541857..48546327)	6.57334	95.2297	0	0	ENSG00000136457
SYTL5	X	37865835..37988072	6.52419	92.04	6.66134e-16	8.9499e-13	ENSG00000147041
PDZK1	1	145726918..145764074	6.50533	90.8449	8.32667e-15	8.74649e-12	ENSG00000174827
IGHV3-73	14	complement(107210932..107211471)	6.48924	89.8371	1.40797e-10	4.95992e-08	ENSG00000211976
B4GALNT2	17	47209822..47247351	6.45885	87.9643	6.50053e-08	1.13474e-05	ENSG00000167080
IGLV3-1	22	23222886..23223576	6.44016	86.8322	2.71538e-12	1.49406e-09	ENSG00000211673
LINC01087	2	132394598..132407188	6.43656	86.6158	6.38903e-05	0.00420882	ENSG00000224559
SYT13	11	complement(45261852..45307870)	6.41758	85.4841	1.22234e-09	3.47873e-07	ENSG00000019505
SCGB2A2	11	62037627..62040628	6.3945	84.1273	1.11022e-16	1.73354e-13	ENSG00000110484
POTEF	2	complement(130831108..130886795)	6.38935	83.8275	3.68272e-11	1.54175e-08	ENSG00000196604
TFF1	21	complement(43782391..43786703)	6.37712	83.1196	1.33227e-14	1.35034e-11	ENSG00000160182
SERPINA6	14	complement(94770585..94789731)	6.37338	82.9045	6.82755e-08	1.18098e-05	ENSG00000170099
C1orf64	1	16330731..16335302	6.35695	81.966	7.92007e-09	1.75313e-06	ENSG00000183888
IGHG1	14	complement(106202680..106209408)	6.2829	77.865	5.73097e-13	3.48521e-10	ENSG00000211896
KCNJ3	2	155554811..155714863	6.27611	77.4992	1.21603e-08	2.56401e-06	ENSG00000162989
IGHV1-24	14	complement(106733144..106733639)	6.2688	77.1074	2.79554e-13	1.90008e-10	ENSG00000211950
CHGA	14	93389425..93401638	6.20278	73.6586	3.91433e-08	7.29492e-06	ENSG00000100604
ZG16B	16	2880170..2888967	6.15207	71.1144	0	0	ENSG00000162078
CCL11	17	32612687..32615353	6.13446	70.2517	9.21332e-06	0.000841492	ENSG00000172156
IGLV3-19	22	23063108..23063630	6.11542	69.3306	3.26312e-11	1.38618e-08	ENSG00000211663
IGKV3D-15	2	90153696..90154258	6.03887	65.7478	6.03257e-09	1.39408e-06	ENSG00000224041
IGKV1-27	2	complement(89512908..89513413)	6.0285	65.2771	2.57464e-09	6.52389e-07	ENSG00000244575
PCDH10	4	134070470..134129356	6.00363	64.1612	1.69961e-07	2.64668e-05	ENSG00000138650
ESRP1	8	95653302..95719694	5.98545	63.3578	0	0	ENSG00000104413
TMC3	15	complement(81623558..81666554)	5.9831	63.2545	3.85781e-08	7.21286e-06	ENSG00000188869
AGR2	7	complement(16831435..16873057)	5.95029	61.8324	1.49325e-13	1.08158e-10	ENSG00000106541
MMP11	22	24110413..24126503	5.93845	61.327	0	0	ENSG00000099953
GOLT1A	1	complement(204167288..204183220)	5.89446	59.4851	1.35066e-05	0.00117341	ENSG00000174567
RP11-536O18.2	9	complement(13406379..13433052)	5.87581	58.7212	0.000211417	0.0111545	ENSG00000270547
DIO1	1	54356912..54376759	5.87036	58.4997	2.91873e-09	7.23708e-07	ENSG00000211452
AP1M2	19	complement(10683347..10697991)	5.86722	58.3728	0	0	ENSG00000129354
FXYD3	19	35606732..35615228	5.86566	58.3094	0	0	ENSG00000089356
CITED1	X	complement(71521488..71527037)	5.85767	57.9876	8.93844e-08	1.50365e-05	ENSG00000125931
S100A7	1	complement(153430220..153433177)	5.84661	57.5446	0.000326328	0.0160314	ENSG00000143556
RP11-503N18.1	4	2420701..2452087	5.81612	56.3412	0.000367402	0.0176442	ENSG00000206113
DHRS2	14	24099324..24114848	5.80952	56.0843	1.10555e-10	3.99195e-08	ENSG00000100867
FAM83H-AS1	8	144816310..144828507	5.80562	55.9329	5.83281e-07	7.72887e-05	ENSG00000203499
DNAI1	9	34457412..34520982	5.78632	55.1895	1.35447e-13	1.00323e-10	ENSG00000122735
TMEM45B	11	129685714..129729898	5.76303	54.3054	4.71201e-12	2.34678e-09	ENSG00000151715
POTEKP	2	132349325..132384839	5.76124	54.2383	1.33227e-14	1.35034e-11	ENSG00000204434
FAM184B	4	complement(17630929..17783135)	5.75544	54.0206	6.37347e-05	0.00420336	ENSG00000047662
SCGB3A1	5	complement(180017103..180018540)	5.75226	53.9016	3.79457e-08	7.14084e-06	ENSG00000161055
IGKV1-16	2	complement(89399352..89399854)	5.74314	53.562	4.08171e-07	5.68223e-05	ENSG00000240864
IGLC2	22	23243156..23243617	5.73005	53.0784	8.6722e-10	2.56933e-07	ENSG00000211677
PADI3	1	17575593..17610728	5.72756	52.9866	0.000283523	0.0142807	ENSG00000142619
CST2	20	complement(23804406..23807368)	5.724	52.856	7.9812e-08	1.35617e-05	ENSG00000170369
DNAJC12	10	complement(69556427..69597924)	5.69382	51.7618	7.77156e-15	8.43334e-12	ENSG00000108176
CAPN9	1	230883130..230937749	5.67799	51.1972	3.46122e-08	6.55623e-06	ENSG00000135773
FAM90A15P	8	7114426..7117436	5.67221	50.9925	7.61821e-08	1.30215e-05	ENSG00000230045
SMIM22	16	4838398..4846492	5.66677	50.8004	2.32814e-13	1.64029e-10	ENSG00000267795
IGLV10-54	22	22569184..22569660	5.66606	50.7757	2.9225e-06	0.000316182	ENSG00000211642
IGLV3-9	22	23161507..23162253	5.65525	50.3965	1.35181e-12	7.88868e-10	ENSG00000211670
AGR3	7	complement(16899029..16921611)	5.6388	49.825	6.62803e-14	5.39326e-11	ENSG00000173467
IGHG3	14	complement(106235439..106237742)	5.6133	48.9523	9.65561e-11	3.57586e-08	ENSG00000211897
TNNT1	19	complement(55644162..55660722)	5.60588	48.7009	1.51518e-09	4.14864e-07	ENSG00000105048
RAB3B	1	complement(52373628..52456436)	5.60551	48.6884	9.85323e-08	1.61719e-05	ENSG00000169213
CGN	1	151482986..151511168	5.60525	48.6798	0	0	ENSG00000143375
IGHV1-69	14	complement(107169931..107170428)	5.5869	48.0645	4.68514e-14	4.06864e-11	ENSG00000211973
PLEKHS1	10	115511213..115543188	5.5856	48.0213	9.36762e-12	4.39996e-09	ENSG00000148735
LYPD6B	2	149894621..150071776	5.58543	48.0157	1.25011e-12	7.36966e-10	ENSG00000150556
PLEKHD1	14	69951409..69995215	5.56077	47.2018	2.07388e-09	5.39704e-07	ENSG00000175985
SMPDL3B	1	28261504..28285668	5.54026	46.5354	7.66054e-14	6.14684e-11	ENSG00000130768
IGKV3-15	2	complement(89384673..89385283)	5.53367	46.3233	1.67611e-10	5.86871e-08	ENSG00000244437
ESPN	1	6484848..6521430	5.46418	44.145	9.84768e-14	7.48592e-11	ENSG00000187017
MAPK15	8	144798429..144804628	5.46117	44.0529	4.93015e-10	1.57364e-07	ENSG00000181085
COL11A1	1	complement(103342023..103574052)	5.45374	43.8268	1.66289e-12	9.41865e-10	ENSG00000060718
MUCL1	12	55224303..55252177	5.43278	43.1946	3.14291e-05	0.00236426	ENSG00000172551
IGLV4-69	22	22385332..22385870	5.42995	43.1101	2.15407e-08	4.29129e-06	ENSG00000211637
HGD	3	complement(120347020..120401418)	5.42978	43.105	4.88165e-13	3.0992e-10	ENSG00000113924
C5orf46	5	complement(147260289..147286101)	5.4275	43.0369	0.000474679	0.0216616	ENSG00000178776
OVOL2	20	complement(17937623..18039832)	5.41979	42.8074	9.44785e-08	1.57755e-05	ENSG00000125850
RAB25	1	156030951..156040295	5.41686	42.7207	0	0	ENSG00000132698
SPDEF	6	complement(34505579..34524110)	5.3911	41.9644	4.6716e-12	2.34678e-09	ENSG00000124664
FOXA1	14	complement(38059189..38069245)	5.39093	41.9597	1.11022e-16	1.73354e-13	ENSG00000129514
CASP14	19	15160195..15169104	5.38231	41.7096	0.000118658	0.00695256	ENSG00000105141
CST9	20	complement(23583047..23586513)	5.36103	41.0989	1.31015e-06	0.000157036	ENSG00000173335
ATP8A2P1	10	37537046..37604729	5.35465	40.9175	2.95411e-09	7.29349e-07	ENSG00000240800
TMEM63C	14	77582911..77725838	5.3542	40.9048	2.22045e-16	3.12883e-13	ENSG00000165548
AARD	8	117950438..117956726	5.34744	40.7137	3.3977e-06	0.000363668	ENSG00000205002
IGHV3OR15-7	15	complement(20192909..20193370)	5.33615	40.3964	1.66016e-05	0.00139814	ENSG00000259490
IGKC	2	complement(89156674..89157196)	5.3116	39.7146	9.96159e-11	3.64247e-08	ENSG00000211592
PRR15L	17	complement(46029333..46035244)	5.31061	39.6873	5.84264e-11	2.25031e-08	ENSG00000167183
TAT	16	complement(71599563..71611033)	5.30088	39.4206	4.18218e-05	0.00300893	ENSG00000198650
CDH1	16	68771128..68869451	5.30051	39.4106	2.7145e-13	1.86696e-10	ENSG00000039068
FRMPD2	10	complement(49364601..49482941)	5.29713	39.3183	1.64891e-07	2.57466e-05	ENSG00000170324
RP11-510N19.5	1	201980498..201984785	5.2953	39.2685	1.86635e-05	0.00153815	ENSG00000249007
C1orf172	1	complement(27276053..27286897)	5.29326	39.2129	3.52657e-09	8.5247e-07	ENSG00000175707
AL050303.1	21	complement(15051621..15053459)	5.28493	38.9874	0.000356203	0.0172064	ENSG00000269011
PRAME	22	complement(22890123..22901768)	5.27939	38.8378	7.99483e-06	0.000749814	ENSG00000185686
C1orf168	1	complement(57184477..57285369)	5.2574	38.2502	4.94058e-09	1.16503e-06	ENSG00000187889
FAM183A	1	43610824..43622067	5.24713	37.9791	3.58934e-05	0.00264837	ENSG00000186973
LAD1	1	complement(201342372..201368736)	5.24401	37.8969	0	0	ENSG00000159166
IGHV3-9	14	complement(106552285..106552809)	5.2406	37.8076	4.01235e-13	2.66443e-10	ENSG00000211940
MEGF10	5	126626523..126801429	5.23699	37.7131	6.40945e-09	1.47325e-06	ENSG00000145794
COL10A1	6	complement(116440086..116479910)	5.23337	37.6184	0	0	ENSG00000123500
ESRP2	16	complement(68263014..68272005)	5.22068	37.2892	0	0	ENSG00000103067
LINC00993	10	37598113..37635959	5.21714	37.1977	5.65421e-08	1.01133e-05	ENSG00000235687
CAPN13	2	complement(30945637..31043408)	5.20852	36.9761	4.71845e-14	4.06864e-11	ENSG00000162949
GRP	18	56887400..56898006	5.20783	36.9584	8.97418e-07	0.000112137	ENSG00000134443
IGHV1-2	14	complement(106452671..106453170)	5.19391	36.6036	5.3314e-12	2.58833e-09	ENSG00000211934
TFF3	21	complement(43731777..43735761)	5.19356	36.5947	0	0	ENSG00000160180
IGHV4-39	14	complement(106877619..106878126)	5.19159	36.5446	4.77951e-13	3.06807e-10	ENSG00000211959
TTC6	14	38065052..38510647	5.18357	36.3422	6.12843e-14	5.05797e-11	ENSG00000139865
AC005544.1	17	65027509..65028198	5.1769	36.1744	4.33979e-05	0.00310349	ENSG00000214167
STXBP5L	3	120626919..121143608	5.16513	35.8806	1.87917e-05	0.00154638	ENSG00000145087
PRSS8	16	complement(31142756..31147083)	5.16102	35.7785	0	0	ENSG00000052344
KRT18	12	53342655..53346685	5.15907	35.7301	0	0	ENSG00000111057
EPN3	17	48609904..48621111	5.15201	35.5558	4.39648e-14	3.957e-11	ENSG00000049283
BMPR1B	4	95679119..96079599	5.15148	35.5427	5.70877e-13	3.48521e-10	ENSG00000138696
CYP26A1	10	94833232..94837647	5.14141	35.2955	0.000173398	0.00949547	ENSG00000095596
IGLV3-10	22	23154244..23154782	5.13442	35.1249	5.11646e-10	1.62414e-07	ENSG00000211669
ANKRD30A	10	37414785..37673039	5.13049	35.0293	7.88258e-15	8.43334e-12	ENSG00000148513
SCGB2A1	11	61976140..61981408	5.1295	35.0053	1.07187e-07	1.73948e-05	ENSG00000124939
PPP4R4	14	94612465..94746072	5.12518	34.9006	2.9636e-07	4.32364e-05	ENSG00000119698
RP11-56A10.1	8	55561553..55782463	5.11979	34.7704	0.000451363	0.0208279	ENSG00000254608
GRHL2	8	102504660..102681954	5.11975	34.7695	1.72695e-12	9.68652e-10	ENSG00000083307
NEK2	1	complement(211836114..211848960)	5.10243	34.3546	8.48919e-10	2.52807e-07	ENSG00000117650
STMND1	6	17102489..17131603	5.09571	34.1949	2.98657e-06	0.000322511	ENSG00000230873
SLITRK6	13	complement(86366925..86373623)	5.09186	34.1038	5.56603e-08	1.00176e-05	ENSG00000184564
CXCL17	19	complement(42932440..42947200)	5.09148	34.0949	5.07326e-05	0.00349341	ENSG00000189377
PLA2G4F	15	complement(42433332..42448839)	5.06921	33.5725	8.79493e-08	1.4857e-05	ENSG00000168907
CYP2J2	1	complement(60358980..60392462)	5.05704	33.2906	9.63434e-08	1.59259e-05	ENSG00000134716
CAMSAP3	19	7660788..7683190	5.04955	33.1182	9.72555e-14	7.48592e-11	ENSG00000076826
UBE2C	20	44441215..44445596	5.04946	33.116	6.82821e-09	1.5531e-06	ENSG00000175063
ATP2C2	16	84402133..84497793	5.04427	32.9971	9.65494e-12	4.49371e-09	ENSG00000064270
KRT19	17	complement(39679869..39684560)	5.04126	32.9283	9.72278e-12	4.49371e-09	ENSG00000171345
ANKRD30B	18	14728271..14852737	5.03968	32.8923	2.81997e-14	2.62771e-11	ENSG00000180777
FSTL4	5	complement(132532147..132948255)	5.03105	32.6963	9.23147e-07	0.000114864	ENSG00000053108
AC079776.2	2	complement(130680435..130691890)	5.02843	32.6369	0.00101175	0.0384551	ENSG00000214100
DEGS2	14	complement(100612756..100626500)	5.02736	32.6128	3.39329e-12	1.78463e-09	ENSG00000168350
KRT8	12	complement(53290977..53343738)	5.02096	32.4683	4.07563e-13	2.6757e-10	ENSG00000170421
KPNA7	7	complement(98771197..98805129)	5.01256	32.2798	5.85253e-05	0.00390506	ENSG00000185467
IGHV3-21	14	complement(106691673..106692203)	5.00723	32.1609	2.72123e-08	5.25798e-06	ENSG00000211947
TMPRSS6	22	complement(37461476..37505603)	4.99403	31.8678	3.89734e-07	5.47662e-05	ENSG00000187045
GPR98	5	89825161..90460038	4.99255	31.8353	2.08445e-11	9.40822e-09	ENSG00000164199
TTC39A	1	complement(51752930..51810788)	4.98158	31.5941	1.11022e-16	1.73354e-13	ENSG00000085831
ABCC11	16	complement(48200821..48281479)	4.96172	31.1621	6.90083e-10	2.08734e-07	ENSG00000121270
CAPN8	1	complement(223711349..223853436)	4.96146	31.1565	0	0	ENSG00000203697
BSPRY	9	116111821..116133513	4.96071	31.1403	1.02063e-12	6.07884e-10	ENSG00000119411
CLDN3	7	complement(73183328..73184600)	4.95998	31.1244	3.22735e-11	1.38114e-08	ENSG00000165215
SLC44A4	6	complement(31830969..31846823)	4.95968	31.118	0	0	ENSG00000204385
SUSD3	9	95820989..95847420	4.95705	31.0614	1.65423e-14	1.64776e-11	ENSG00000157303
SDC1	2	complement(20400558..20425194)	4.95354	30.9859	1.11022e-16	1.73354e-13	ENSG00000115884
TJP3	19	3708107..3750811	4.94441	30.7904	9.99201e-16	1.28282e-12	ENSG00000105289
SERPINA1	14	complement(94843084..94857030)	4.93336	30.5555	2.30237e-09	5.88562e-07	ENSG00000197249
LRP2	2	complement(169983619..170219195)	4.92491	30.377	2.66113e-06	0.0002934	ENSG00000081479
MUC1	1	complement(155158300..155162707)	4.90879	30.0396	0	0	ENSG00000185499
RIMS4	20	complement(43380449..43438979)	4.90713	30.005	3.35691e-09	8.1487e-07	ENSG00000101098
DNASE1L2	16	2285817..2288712	4.8977	29.8095	8.95242e-07	0.000112137	ENSG00000167968
HOOK1	1	60280458..60342050	4.8768	29.3808	4.45199e-14	3.957e-11	ENSG00000134709
CYP4F22	19	15619304..15663128	4.86875	29.2174	1.27088e-07	2.03386e-05	ENSG00000171954
SERPINA11	14	complement(94908801..94919127)	4.86613	29.1642	4.28768e-07	5.91198e-05	ENSG00000186910
DUSP5P1	1	228744885..228788150	4.86313	29.1036	0.00048485	0.0220735	ENSG00000183929
SULT2B1	19	49055332..49102682	4.861	29.0608	1.34449e-10	4.76534e-08	ENSG00000088002
CPNE7	16	89642176..89663654	4.83436	28.5291	1.4453e-07	2.28766e-05	ENSG00000178773
TSPAN1	1	46640745..46651630	4.83347	28.5115	1.11022e-16	1.73354e-13	ENSG00000117472
GP2	16	complement(20320894..20339130)	4.82523	28.3491	1.85322e-07	2.83995e-05	ENSG00000169347
EPCAM	2	47572297..47614740	4.82348	28.3148	9.08162e-14	7.09017e-11	ENSG00000119888
IGKV1D-16	2	90139078..90139580	4.8209	28.2642	1.89173e-09	4.98889e-07	ENSG00000241244
CBLC	19	45281126..45303891	4.81928	28.2324	1.28589e-09	3.6239e-07	ENSG00000142273
NEK10	3	complement(27151576..27410951)	4.81812	28.2097	1.40987e-09	3.87868e-07	ENSG00000163491
ALDH3B2	11	complement(67429633..67448671)	4.81321	28.1138	5.09788e-08	9.26162e-06	ENSG00000132746
AC018816.3	3	complement(4855978..4928977)	4.80749	28.0026	4.95568e-07	6.64279e-05	ENSG00000235978
PLA2G10	16	complement(14766405..14788526)	4.80577	27.9692	3.29835e-07	4.75202e-05	ENSG00000069764
CCDC64	12	120427673..120532298	4.79756	27.8105	0	0	ENSG00000135127
BCAS1	20	complement(52553316..52687304)	4.7958	27.7767	3.031e-11	1.32659e-08	ENSG00000064787
TPD52	8	complement(80870571..81143467)	4.7928	27.719	0	0	ENSG00000076554
IGHV4-59	14	complement(107081806..107083830)	4.78232	27.5182	5.16899e-11	2.03148e-08	ENSG00000224373
RASEF	9	complement(85594500..85678092)	4.77864	27.4482	7.88258e-15	8.43334e-12	ENSG00000165105
KIAA1324	1	109656301..109749401	4.77344	27.3494	4.59266e-11	1.84258e-08	ENSG00000116299
CALML5	10	complement(5540658..5541533)	4.75158	26.9382	1.55499e-06	0.000182224	ENSG00000178372
EPS8L1	19	55583388..55599291	4.73236	26.5817	8.88178e-16	1.1662e-12	ENSG00000131037
SDR16C5	8	complement(57212569..57233335)	4.72693	26.4818	8.35045e-09	1.84134e-06	ENSG00000170786
MMP1	11	complement(102660651..102668891)	4.72604	26.4654	0.000247825	0.0126929	ENSG00000196611
RLN2	9	complement(5299868..5304969)	4.72588	26.4626	2.08229e-07	3.14922e-05	ENSG00000107014
IGKV4-1	2	89184913..89185669	4.72583	26.4617	1.86727e-09	4.94853e-07	ENSG00000211598
ANXA9	1	150954493..150968110	4.72066	26.3669	4.26902e-11	1.73686e-08	ENSG00000143412
IGKV1D-39	2	89901292..89901791	4.7192	26.3403	7.06245e-07	9.21036e-05	ENSG00000251546
CARD14	17	78143791..78183130	4.70372	26.0592	1.60601e-08	3.30193e-06	ENSG00000141527
BARX2	11	129245835..129322171	4.70126	26.0148	2.5558e-08	4.97159e-06	ENSG00000043039
NBPF6	1	108918421..109013624	4.6799	25.6324	3.52179e-06	0.000374705	ENSG00000186086
SERPINA3	14	95078714..95090392	4.6698	25.4537	5.0425e-09	1.18423e-06	ENSG00000196136
CDC25C	5	complement(137620954..137674044)	4.66934	25.4455	9.54348e-06	0.000865551	ENSG00000158402
UPK3A	22	45680863..45691755	4.66765	25.4156	0.000147485	0.0083291	ENSG00000100373
KIAA0101	15	complement(64657193..64679886)	4.66255	25.3261	2.25306e-06	0.000252271	ENSG00000166803
CBLN4	20	complement(54572496..54580528)	4.66025	25.2856	0.000165147	0.00917409	ENSG00000054803
B4GALNT4	11	369796..382116	4.64529	25.0248	8.33211e-10	2.49415e-07	ENSG00000182272
GATA3	10	8095567..8117161	4.64435	25.0086	1.22236e-13	9.17132e-11	ENSG00000107485
CTNND2	5	complement(10971952..11904155)	4.63848	24.907	5.55223e-13	3.44913e-10	ENSG00000169862
OBP2B	9	complement(136080664..136084630)	4.63106	24.7792	0.000348461	0.0169316	ENSG00000171102
ZYG11A	1	53308183..53360670	4.6308	24.7748	1.57622e-06	0.000184338	ENSG00000203995
SPDYC	11	64937625..64940715	4.62502	24.6757	0.000422234	0.019752	ENSG00000204710
ARHGEF38	4	106473777..106629250	4.62096	24.6064	2.58331e-10	8.8311e-08	ENSG00000236699
IGKV3-11	2	complement(89326668..89327228)	4.61708	24.5404	6.68224e-07	8.814e-05	ENSG00000241351
PTK6	20	complement(62159778..62168723)	4.60246	24.2929	3.18212e-07	4.6174e-05	ENSG00000101213
PI15	8	75736772..75767264	4.60199	24.2849	6.21308e-06	0.00060429	ENSG00000137558
IGLC1	22	23237555..23238014	4.60129	24.2732	6.9372e-09	1.5717e-06	ENSG00000211675
CACNA1D	3	53528683..53847760	4.59971	24.2466	0	0	ENSG00000157388
BIK	22	43506754..43525718	4.59651	24.1928	1.20387e-06	0.00014581	ENSG00000100290
ABCC12	16	complement(48116884..48189929)	4.58614	24.0196	2.76732e-05	0.00213169	ENSG00000140798
RP13-492C18.2	7	complement(56489550..56516068)	4.57708	23.8693	0.00018424	0.00996866	ENSG00000237268
IGHV3-49	14	complement(107012938..107013477)	4.54705	23.3775	1.33186e-07	2.11971e-05	ENSG00000211965
IGKV1D-33	2	89952792..89953355	4.53937	23.2534	3.61616e-05	0.00266135	ENSG00000239975
MISP	19	751126..764319	4.53566	23.1936	6.6115e-10	2.02099e-07	ENSG00000099812
SEC14L2	22	30792846..30821305	4.5244	23.0134	5.52591e-12	2.6604e-09	ENSG00000100003
RP11-685N3.1	2	complement(90537839..90538397)	4.51017	22.7876	0.00104335	0.03932	ENSG00000228325
IGKV2D-28	2	89998789..89999564	4.50724	22.7413	3.38544e-10	1.12406e-07	ENSG00000242534
IGLV1-44	22	22735135..22735715	4.49911	22.6135	6.77389e-10	2.05973e-07	ENSG00000211651
IGHV1-8	14	complement(106539079..106539577)	4.49108	22.488	4.66831e-08	8.60184e-06	ENSG00000211939
PBK	8	complement(27667137..27695612)	4.47682	22.2668	1.3998e-06	0.000165718	ENSG00000168078
CYP4F11	19	complement(16023177..16045677)	4.45035	21.862	6.66236e-08	1.15935e-05	ENSG00000171903
FRMPD2P1	10	complement(48844036..48868504)	4.44342	21.7572	1.27111e-05	0.00111436	ENSG00000197704
KIF12	9	complement(116848406..116861507)	4.43669	21.656	7.19802e-09	1.6181e-06	ENSG00000136883
BIRC5	17	76210267..76221717	4.42913	21.5428	4.98802e-06	0.000503798	ENSG00000089685
SPINT1	15	41136216..41150405	4.4275	21.5185	0	0	ENSG00000166145
IGKV1-17	2	complement(89416833..89417335)	4.42693	21.5099	8.89764e-09	1.93249e-06	ENSG00000240382
MYB	6	135502453..135540311	4.41867	21.3871	2.67564e-14	2.53409e-11	ENSG00000118513
ATP6V0A4	7	complement(138391040..138484305)	4.4145	21.3253	6.62907e-06	0.000636181	ENSG00000105929
PRLR	5	complement(35048861..35230794)	4.3984	21.0887	0	0	ENSG00000113494
ELF3	1	201977073..201986316	4.39069	20.9763	9.38084e-10	2.73717e-07	ENSG00000163435
KRT80	12	complement(52562780..52585784)	4.38932	20.9565	9.43943e-07	0.000116776	ENSG00000167767
KIF26B	1	245318287..245872733	4.38716	20.9251	2.27619e-09	5.84454e-07	ENSG00000162849
GRB7	17	37894180..37903544	4.38652	20.9158	2.83129e-12	1.52871e-09	ENSG00000141738
CEACAM5	19	42212504..42233718	4.35936	20.5257	0.000115676	0.00684738	ENSG00000105388
CCDC64B	16	complement(3077683..3086927)	4.35365	20.4447	2.79228e-10	9.37897e-08	ENSG00000162069
AMZ1	7	2719156..2815134	4.34941	20.3846	9.47158e-05	0.00582129	ENSG00000174945
ELOVL2	6	complement(10980992..11044547)	4.34237	20.2854	3.78056e-10	1.24099e-07	ENSG00000197977
EPYC	12	complement(91357456..91398803)	4.33916	20.2403	0.000369465	0.0177285	ENSG00000083782
GRPR	X	16141679..16171144	4.33905	20.2387	2.03629e-10	7.08691e-08	ENSG00000126010
IGHV3-64	14	complement(107113741..107114274)	4.33035	20.1171	1.54129e-09	4.20023e-07	ENSG00000223648
STC2	5	complement(172741716..172756506)	4.32878	20.0952	6.00009e-09	1.39408e-06	ENSG00000113739
MUC16	19	complement(8959520..9092018)	4.32743	20.0764	3.94016e-05	0.00285257	ENSG00000181143
SUSD4	1	complement(223394161..223537544)	4.32083	19.9848	4.79526e-07	6.48798e-05	ENSG00000143502
CYP4Z2P	1	complement(47308767..47366109)	4.31706	19.9327	1.16641e-07	1.87707e-05	ENSG00000154198
ORM2	9	117092149..117095532	4.31519	19.9068	0.000271991	0.0138204	ENSG00000228278
FSIP1	15	complement(39892232..40075031)	4.31248	19.8695	3.59982e-09	8.66551e-07	ENSG00000150667
LIPH	3	complement(185224050..185270401)	4.30926	19.8252	1.98574e-08	3.99729e-06	ENSG00000163898
UHRF1	19	4903092..4962165	4.30839	19.8132	3.90888e-10	1.27586e-07	ENSG00000034063
IGKV1-39	2	complement(89619383..89619904)	4.3072	19.7968	5.35524e-05	0.00364415	ENSG00000242371
GSTO2	10	106028631..106064703	4.30091	19.7108	7.97213e-10	2.39882e-07	ENSG00000065621
MYT1	20	62783144..62873604	4.29567	19.6393	2.8341e-05	0.00217154	ENSG00000196132
IGKV2-28	2	complement(89521179..89521942)	4.28779	19.5323	1.67189e-05	0.00140591	ENSG00000244116
SPINT2	19	38734675..38783254	4.28681	19.519	5.55112e-16	7.63582e-13	ENSG00000167642
ABCA12	2	complement(215796266..216003151)	4.28481	19.4919	2.91041e-06	0.000315465	ENSG00000144452
AKR7A3	1	complement(19609052..19615744)	4.28304	19.4681	3.20316e-09	7.80827e-07	ENSG00000162482
MLPH	2	238394071..238463961	4.27714	19.3887	4.21885e-15	4.77913e-12	ENSG00000115648
CACNG1	17	65040706..65052909	4.27227	19.3233	0.00128744	0.0464871	ENSG00000108878
TOX3	16	complement(52471917..52581714)	4.27142	19.312	1.35713e-09	3.7695e-07	ENSG00000103460
SYNE4	19	complement(36494209..36499695)	4.27142	19.312	1.08456e-05	0.000971443	ENSG00000181392
IGLV6-57	22	22550113..22550860	4.27022	19.2959	9.50826e-08	1.58138e-05	ENSG00000211640
IGLV1-47	22	22712087..22712608	4.26034	19.1641	1.32236e-09	3.70858e-07	ENSG00000211648
CLDN7	17	complement(7163222..7167302)	4.25409	19.0813	0	0	ENSG00000181885
FOXI1	5	169532901..169536727	4.25075	19.0373	4.29751e-06	0.00044348	ENSG00000168269
IGHV3-33	14	complement(106815722..106816253)	4.24739	18.993	2.42611e-08	4.76748e-06	ENSG00000211955
RNF43	17	complement(56429861..56494956)	4.23589	18.8421	6.42675e-08	1.13199e-05	ENSG00000108375
IGSF1	X	complement(130407480..130533677)	4.22186	18.6598	1.8916e-05	0.00155012	ENSG00000147255
IL17RB	3	53880607..53899827	4.2102	18.5095	2.87166e-11	1.27619e-08	ENSG00000056736
DOC2A	16	complement(30016830..30034591)	4.20601	18.4559	6.17929e-08	1.09173e-05	ENSG00000149927
DNAJC22	12	49740700..49751309	4.20437	18.435	0.000345234	0.016803	ENSG00000178401
ANKRD22	10	complement(90581889..90611575)	4.20081	18.3895	0.000165774	0.00918241	ENSG00000152766
CNTD2	19	complement(40728115..40732597)	4.19603	18.3287	7.68403e-05	0.00491073	ENSG00000105219
RP11-206M11.7	3	149002569..149051440	4.19177	18.2746	0.00133369	0.0478359	ENSG00000244468
TUBBP5	9	141044565..141071821	4.17644	18.0814	3.79271e-06	0.000399119	ENSG00000159247
IGHGP	14	complement(106130970..106136180)	4.17458	18.0582	4.38447e-07	6.01672e-05	ENSG00000253755
ITIH6	X	complement(54775332..54824673)	4.17095	18.0129	3.5118e-06	0.000374331	ENSG00000102313
HIST1H2AI	6	27775899..27776429	4.16207	17.9022	1.66533e-15	2.04705e-12	ENSG00000196747
HIST1H2BM	6	27782822..27783267	4.15224	17.7807	6.16277e-10	1.90397e-07	ENSG00000196374
SYT9	11	7260009..7490273	4.15143	17.7707	1.55938e-05	0.00132567	ENSG00000170743
SEPT3	22	42372276..42394225	4.15103	17.7657	1.37225e-06	0.000162791	ENSG00000100167
GALNT5	2	158114110..158170723	4.14954	17.7475	6.70147e-08	1.16265e-05	ENSG00000136542
PRSS22	16	complement(2902728..2908171)	4.1447	17.688	1.78007e-07	2.74973e-05	ENSG00000005001
ERBB3	12	56473641..56497289	4.14227	17.6583	2.8193e-12	1.52871e-09	ENSG00000065361
GLYATL2	11	complement(58601542..58671688)	4.11129	17.2831	0.000612912	0.026564	ENSG00000156689
SCNN1A	12	complement(6456009..6486896)	4.10417	17.1981	2.4436e-13	1.70089e-10	ENSG00000111319
IGHV1OR15-1	15	complement(22448382..22448819)	4.08642	16.9878	2.72453e-06	0.000298672	ENSG00000270505
RAB19	7	140103843..140126050	4.07661	16.8726	1.88681e-05	0.00154839	ENSG00000146955
LMX1B	9	129376722..129463311	4.07013	16.797	3.8061e-09	9.12406e-07	ENSG00000136944
FGFR4	5	176513887..176525145	4.06923	16.7865	1.47994e-06	0.000174848	ENSG00000160867
SYT8	11	1848709..1858751	4.06875	16.7809	0.000776429	0.0318132	ENSG00000149043
HRASLS2	11	complement(63320242..63330855)	4.06477	16.7347	0.000151963	0.00856522	ENSG00000133328
MZB1	5	complement(138723169..138725770)	4.06185	16.7008	9.64822e-08	1.59259e-05	ENSG00000170476
PARD6B	20	49348081..49373332	4.0516	16.5826	6.05072e-14	5.05797e-11	ENSG00000124171
RIMS2	8	104512976..105268322	4.05129	16.579	9.12361e-06	0.000835338	ENSG00000176406
PROM2	2	95940201..95957056	4.04389	16.4942	1.83187e-14	1.79377e-11	ENSG00000155066
ARNT2	15	80696692..80890278	4.04207	16.4734	4.35207e-14	3.957e-11	ENSG00000172379
FOLR1	11	71900602..71907345	4.04191	16.4717	0.000108275	0.00653646	ENSG00000110195
KCNC2	12	complement(75433857..75603648)	4.03598	16.404	0.000277431	0.0140228	ENSG00000166006
LAMP5	20	9495005..9511171	4.03275	16.3674	3.39309e-05	0.00252709	ENSG00000125869
GREB1	2	11674242..11782914	4.02767	16.3098	4.02342e-10	1.30587e-07	ENSG00000196208
CNKSR1	1	26503894..26516377	4.02042	16.228	1.08036e-08	2.30695e-06	ENSG00000142675
IGSF9	1	complement(159896829..159915386)	4.02039	16.2278	1.4581e-08	3.01989e-06	ENSG00000085552
SYCP2	20	complement(58438618..58508710)	4.01004	16.1118	1.66533e-15	2.04705e-12	ENSG00000196074
SLC4A8	12	51785101..51902980	4.00633	16.0704	1.28894e-11	5.90997e-09	ENSG00000050438
EDARADD	1	236511562..236648214	4.00238	16.0265	9.03185e-10	2.64872e-07	ENSG00000186197
BMP8A	1	39957318..39991607	3.99938	15.9931	5.60485e-06	0.000555418	ENSG00000183682
SFN	1	27189633..27190947	3.98679	15.8542	5.37811e-08	9.7401e-06	ENSG00000175793
IGHV4-34	14	complement(106829594..106830076)	3.98621	15.8478	1.44517e-05	0.00124429	ENSG00000211956
CELSR1	22	complement(46756731..46933067)	3.9827	15.8093	2.22045e-16	3.12883e-13	ENSG00000075275
STARD10	11	complement(72465774..72504726)	3.97912	15.7701	0	0	ENSG00000214530
THSD4	15	71389291..72075722	3.97763	15.7538	0	0	ENSG00000187720
UMOD	16	complement(20344374..20367623)	3.95924	15.5543	0.000464603	0.0213197	ENSG00000169344
IGHV3-43	14	complement(106926188..106926724)	3.95613	15.5207	1.97099e-05	0.0015993	ENSG00000232216
CATSPERB	14	complement(92047040..92247051)	3.95508	15.5095	6.07586e-08	1.07675e-05	ENSG00000133962
DOK7	4	3465033..3503200	3.95175	15.4738	7.23818e-05	0.00467588	ENSG00000175920
PKP3	11	392614..404908	3.9404	15.3525	6.77558e-11	2.59235e-08	ENSG00000184363
TFAP2A	6	complement(10393419..10419892)	3.92171	15.1549	2.71826e-10	9.18376e-08	ENSG00000137203
IGHV3-23	14	complement(106725201..106725733)	3.91989	15.1357	4.11775e-08	7.62484e-06	ENSG00000211949
VTCN1	1	complement(117686209..117753556)	3.91907	15.1272	1.64678e-05	0.00138889	ENSG00000134258
CXADR	21	18884700..18965897	3.91851	15.1213	8.01648e-07	0.000102012	ENSG00000154639
RASAL1	12	complement(113536624..113574044)	3.91199	15.0531	0.00050395	0.0228074	ENSG00000111344
AC096579.7	2	complement(89130700..89165653)	3.91193	15.0525	7.64023e-07	9.83072e-05	ENSG00000231486
LYPD3	19	complement(43964939..43969812)	3.91009	15.0333	7.50239e-08	1.28616e-05	ENSG00000124466
OCLN	5	68788119..68853931	3.90189	14.9481	1.49769e-13	1.08158e-10	ENSG00000197822
CELSR2	1	109792641..109818372	3.89856	14.9136	8.22453e-13	4.94954e-10	ENSG00000143126
AZGP1P1	7	99578385..99585158	3.89299	14.8562	0.000483569	0.0220325	ENSG00000214313
FBXL16	16	complement(742500..755829)	3.88734	14.7981	8.65361e-06	0.000799912	ENSG00000127585
SPTSSB	3	complement(161062580..161090668)	3.88058	14.729	0.000561851	0.0249499	ENSG00000196542
NUF2	1	163236366..163325554	3.87633	14.6856	5.57699e-07	7.42396e-05	ENSG00000143228
C15orf48	15	45722727..45740959	3.87251	14.6468	1.45838e-08	3.01989e-06	ENSG00000166920
TMC4	19	complement(54663846..54676944)	3.86973	14.6185	2.1217e-10	7.33993e-08	ENSG00000167608
C3orf52	3	111805182..111849851	3.86892	14.6104	2.50767e-08	4.89445e-06	ENSG00000114529
DNAH5	5	complement(13690440..13944652)	3.86495	14.5702	2.38609e-12	1.3255e-09	ENSG00000039139
RP11-731F5.2	14	complement(106110833..106115394)	3.86452	14.5659	0.000306473	0.0151851	ENSG00000253364
IGLC3	22	23248512..23248973	3.8592	14.5123	7.67307e-07	9.85103e-05	ENSG00000211679
CPA6	8	complement(68334360..68658620)	3.85657	14.4858	0.000178754	0.00973341	ENSG00000165078
WDR62	19	36545783..36596008	3.85387	14.4588	2.92267e-11	1.28894e-08	ENSG00000075702
C1orf210	1	complement(43747554..43751288)	3.84231	14.3433	0.000447135	0.0207322	ENSG00000253313
COBL	7	complement(51083909..51384515)	3.82996	14.2211	5.64286e-10	1.77177e-07	ENSG00000106078
EHF	11	34642640..34682604	3.82653	14.1873	1.35866e-08	2.84398e-06	ENSG00000135373
GRIK4	11	120382468..120859613	3.82546	14.1768	0.000102805	0.00624538	ENSG00000149403
IGLL5	22	23229960..23238287	3.8207	14.1301	2.24184e-06	0.00025198	ENSG00000254709
KIF4A	X	69509879..69640682	3.81528	14.0771	3.08263e-09	7.57843e-07	ENSG00000090889
ANO9	11	complement(417933..442011)	3.81428	14.0674	9.14587e-11	3.40893e-08	ENSG00000185101
BNIPL	1	151009046..151020076	3.8129	14.0539	5.16013e-05	0.00353219	ENSG00000163141
PNMT	17	37824234..37826728	3.81092	14.0346	0.000880967	0.0346232	ENSG00000141744
VWA2	10	115999018..116051272	3.80353	13.963	3.68903e-07	5.22368e-05	ENSG00000165816
PVRL4	1	complement(161040785..161059389)	3.80292	13.957	3.59925e-08	6.79542e-06	ENSG00000143217
PLEKHG4B	5	140373..190085	3.79238	13.8554	1.17e-05	0.00104312	ENSG00000153404
LMTK3	19	complement(48988528..49016446)	3.78954	13.8282	3.73909e-06	0.000394915	ENSG00000142235
GINS2	16	complement(85709804..85723679)	3.78943	13.8271	2.66584e-07	3.93897e-05	ENSG00000131153
NLRP2	19	55464498..55512510	3.78921	13.825	2.89564e-05	0.00221282	ENSG00000022556
TDO2	4	156775890..156841558	3.779	13.7275	0.000778421	0.0318722	ENSG00000151790
OVOL1	11	65554493..65564690	3.77766	13.7148	0.000127771	0.00741134	ENSG00000172818
TTC36	11	118398187..118401912	3.77394	13.6795	1.56034e-05	0.00132567	ENSG00000172425
CDC20	1	43824626..43828874	3.77098	13.6515	6.49225e-07	8.58299e-05	ENSG00000117399
IGHV3-30	14	complement(106791005..106791536)	3.76872	13.6301	1.52637e-05	0.00130256	ENSG00000211953
AKR7L	1	complement(19592476..19600688)	3.76365	13.5823	2.48218e-05	0.00195372	ENSG00000211454
GALNT6	12	complement(51745031..51786651)	3.75386	13.4904	3.88578e-15	4.48986e-12	ENSG00000139629
CORIN	4	complement(47596015..47840123)	3.75301	13.4824	2.78379e-06	0.000303449	ENSG00000145244
FAAH2	X	57313139..57515629	3.75167	13.4699	7.4537e-12	3.55887e-09	ENSG00000165591
HMMR	5	162887209..162918947	3.75026	13.4568	3.73247e-07	5.27227e-05	ENSG00000072571
C9orf152	9	complement(112952328..112970469)	3.7462	13.4189	4.90937e-07	6.59603e-05	ENSG00000188959
WDR72	15	complement(53805938..54055075)	3.74556	13.413	0.000712658	0.0297274	ENSG00000166415
ELMO3	16	67233014..67237932	3.73544	13.3192	7.52323e-09	1.67814e-06	ENSG00000102890
SLC38A1	12	complement(46576846..46663800)	3.73513	13.3164	4.31433e-13	2.80058e-10	ENSG00000111371
SHROOM3	4	77356253..77704406	3.7324	13.2912	2.89091e-12	1.54645e-09	ENSG00000138771
S100P	4	6694796..6698897	3.72488	13.2221	1.68588e-05	0.00141157	ENSG00000163993
ALG1L	3	complement(125648118..125655882)	3.721	13.1866	4.6889e-05	0.00328354	ENSG00000189366
IGKV3-20	2	complement(89442057..89442643)	3.71799	13.1591	1.14903e-06	0.000140344	ENSG00000239951
POTEJ	2	131369054..131415664	3.71463	13.1285	2.91698e-05	0.00222619	ENSG00000222038
GPR143	X	complement(9693386..9754337)	3.70502	13.0413	0.00124596	0.0453866	ENSG00000101850
SLC9A3R1	17	72744791..72765492	3.70083	13.0036	3.10862e-15	3.6652e-12	ENSG00000109062
NEURL1	10	105253736..105352309	3.69818	12.9797	3.06329e-05	0.00231947	ENSG00000107954
CCNB2	15	59397277..59417244	3.69022	12.9082	5.59785e-06	0.000555418	ENSG00000157456
DNAAF1	16	84178865..84212373	3.68655	12.8755	2.25225e-08	4.47144e-06	ENSG00000154099
KLRC3	12	complement(10564911..10573194)	3.68487	12.8604	0.000210121	0.0110963	ENSG00000205810
CEP55	10	95256389..95288849	3.67607	12.7822	1.02552e-06	0.000126059	ENSG00000138180
PYCR1	17	complement(79890260..79900288)	3.67136	12.7406	8.85958e-14	7.01157e-11	ENSG00000183010
TACSTD2	1	complement(59041099..59043166)	3.67073	12.735	8.71675e-07	0.000109477	ENSG00000184292
PKIB	6	122793076..123047518	3.65367	12.5853	5.28934e-05	0.00360355	ENSG00000135549
MTL5	11	complement(68474908..68519032)	3.65285	12.5782	7.22767e-07	9.36242e-05	ENSG00000132749
TTLL9	20	30458505..30532764	3.65148	12.5662	0.000686131	0.0289342	ENSG00000131044
AL391421.1	10	79626633..79629368	3.64902	12.5448	2.50861e-05	0.00196648	ENSG00000204049
DSP	6	7541808..7586950	3.63526	12.4257	1.21488e-10	4.35344e-08	ENSG00000096696
KIF20A	5	137514408..137523404	3.6257	12.3437	1.23701e-06	0.000148887	ENSG00000112984
PPAP2C	19	complement(281040..291393)	3.61439	12.2473	6.01235e-09	1.39408e-06	ENSG00000141934
FHAD1	1	15573768..15726779	3.61281	12.2339	8.69731e-09	1.89611e-06	ENSG00000142621
SERINC2	1	31882412..31907525	3.61225	12.2291	3.30513e-13	2.22032e-10	ENSG00000168528
COMP	19	complement(18893583..18902123)	3.60662	12.1815	1.17463e-06	0.000143168	ENSG00000105664
TOP2A	17	complement(38544768..38574202)	3.60568	12.1736	3.97895e-11	1.64197e-08	ENSG00000131747
PGR	11	complement(100900355..101001255)	3.60484	12.1665	6.42617e-09	1.47325e-06	ENSG00000082175
ZNF860	3	32023263..32033120	3.60312	12.1519	1.60101e-09	4.30211e-07	ENSG00000197385
TMEM184A	7	complement(1581871..1600457)	3.59745	12.1043	1.95411e-07	2.98664e-05	ENSG00000164855
ADAMDEC1	8	24241798..24263526	3.59524	12.0858	3.13095e-05	0.00236141	ENSG00000134028
ADCY1	7	45613739..45762715	3.58924	12.0356	4.48197e-09	1.06999e-06	ENSG00000164742
IGHV1-46	14	complement(106967049..106967788)	3.58763	12.0222	1.06093e-05	0.000953239	ENSG00000211962
CLDN4	7	73213872..73247014	3.58719	12.0186	4.18841e-07	5.80281e-05	ENSG00000189143
DEPDC1B	5	complement(59892739..59996017)	3.57427	11.9114	0.000192222	0.0102826	ENSG00000035499
RAMP1	2	238767536..238820756	3.57073	11.8822	2.97979e-05	0.00226814	ENSG00000132329
FAM83E	19	complement(49104067..49118111)	3.56286	11.8175	4.42145e-05	0.00314195	ENSG00000105523
CKMT1A	15	43985084..43991420	3.56243	11.8141	1.01466e-07	1.65592e-05	ENSG00000223572
UGT2B11	4	complement(70065669..70080449)	3.56181	11.8089	0.0003435	0.0167499	ENSG00000213759
TNFSF15	9	complement(117546915..117568406)	3.5612	11.8039	0.000625033	0.0269881	ENSG00000181634
HPN	19	35531410..35557475	3.55218	11.7304	1.60522e-06	0.00018735	ENSG00000105707
KCNF1	2	11052063..11054350	3.55081	11.7193	0.000797994	0.0323754	ENSG00000162975
ANKRD18A_2	9	complement(38540566..38620657)	3.53496	11.5912	3.61721e-06	0.000384061	ENSG00000180071
CAPN12	19	complement(39220827..39260544)	3.53312	11.5764	5.38601e-05	0.00365647	ENSG00000182472
ANLN	7	36429415..36493400	3.52929	11.5457	1.10086e-07	1.78151e-05	ENSG00000011426
FAM83B	6	54711569..54806820	3.51653	11.4441	0.00101393	0.0384873	ENSG00000168143
POF1B	X	complement(84532402..84634748)	3.5121	11.409	3.70457e-06	0.000391985	ENSG00000124429
SBK1	16	28303840..28335170	3.51201	11.4083	0.000116869	0.00690376	ENSG00000188322
HOXC13	12	54332535..54340328	3.50695	11.3684	0.000177238	0.00966008	ENSG00000123364
MB	22	complement(36002811..36033998)	3.50149	11.3254	4.61642e-06	0.000472044	ENSG00000198125
KCNH1	1	complement(210856555..211307457)	3.49959	11.3105	5.02907e-05	0.00346711	ENSG00000143473
RAB17	2	complement(238482965..238510257)	3.49622	11.2841	7.66149e-05	0.00490718	ENSG00000124839
HIST1H2BL	6	complement(27775257..27775709)	3.48311	11.182	5.49475e-10	1.73469e-07	ENSG00000185130
RP3-416H24.1	12	complement(52638832..52641232)	3.47847	11.1461	0.0005513	0.0245569	ENSG00000257671
RP11-255H23.2	19	23945746..24016116	3.47382	11.1103	1.08752e-08	2.3099e-06	ENSG00000233836
ATP6V1B1	2	71163012..71192536	3.46994	11.0804	1.25082e-08	2.62777e-06	ENSG00000116039
CRABP2	1	complement(156669398..156675608)	3.46299	11.0272	3.43497e-11	1.44853e-08	ENSG00000143320
CDT1	16	88869621..88875666	3.45736	10.9843	0.000129417	0.00748427	ENSG00000167513
WISP1	8	134203282..134242587	3.4535	10.9549	0.000135839	0.00779326	ENSG00000104415
SLC24A2	9	complement(19507450..19786926)	3.45228	10.9456	0.000245429	0.012602	ENSG00000155886
NEBL	10	complement(21068902..21463116)	3.44472	10.8884	2.22045e-16	3.12883e-13	ENSG00000078114
IGHV4OR15-8	15	complement(22472918..22473353)	3.44313	10.8764	8.4666e-05	0.00530522	ENSG00000259261
POU2F3	11	120107349..120190653	3.4395	10.849	0.000159787	0.00892784	ENSG00000137709
MYBL2	20	42295754..42345136	3.43799	10.8377	6.98448e-07	9.12928e-05	ENSG00000101057
FCRL5	1	complement(157483167..157522310)	3.43569	10.8204	0.000145835	0.00825206	ENSG00000143297
USP43	17	9548015..9633008	3.43495	10.8149	6.55788e-05	0.00429069	ENSG00000154914
INHBA	7	complement(41724712..41742706)	3.43219	10.7943	6.86132e-08	1.18328e-05	ENSG00000122641
PRRG2	19	50083903..50094272	3.43165	10.7902	4.56893e-05	0.00321904	ENSG00000126460
BUB1B	15	40453224..40513337	3.43059	10.7823	7.02545e-09	1.58547e-06	ENSG00000156970
KRT7	12	52626304..52645970	3.42648	10.7516	5.13023e-05	0.00352006	ENSG00000135480
CKMT1B	15	43885252..43897099	3.42532	10.743	5.7026e-06	0.000563173	ENSG00000237289
MYO5B	18	complement(47349183..47721463)	3.42212	10.7192	1.11022e-16	1.73354e-13	ENSG00000167306
KLRC2	12	complement(10579453..10594899)	3.41619	10.6752	0.000159238	0.00890577	ENSG00000205809
TFAP2C	20	55204358..55214339	3.41463	10.6636	2.25316e-06	0.000252271	ENSG00000087510
MACC1	7	complement(20174278..20257027)	3.41185	10.6432	2.30227e-08	4.5551e-06	ENSG00000183742
TMEM26	10	complement(63166401..63213208)	3.41152	10.6407	2.3988e-05	0.00189903	ENSG00000196932
RBBP8NL	20	complement(60985293..61002589)	3.41029	10.6316	0.00114731	0.0423574	ENSG00000130701
WFDC2	20	44098346..44110172	3.40507	10.5932	6.79873e-05	0.00441826	ENSG00000101443
TFAP2B	6	50786436..50815326	3.40391	10.5847	0.00038502	0.0183681	ENSG00000008196
SYT12	11	66774249..66818334	3.40345	10.5814	2.43959e-07	3.63254e-05	ENSG00000173227
RP11-103H7.5	8	127569141..127569678	3.3978	10.54	0.000351664	0.0170585	ENSG00000254010
RHOV	15	complement(41164412..41166487)	3.39613	10.5278	0.0009999	0.038105	ENSG00000104140
SCNN1G	16	23194036..23228204	3.39401	10.5123	0.000749569	0.0309321	ENSG00000166828
CA12	15	complement(63613577..63674360)	3.38475	10.4451	3.69549e-12	1.90625e-09	ENSG00000074410
SLC16A6	17	complement(66263167..66287408)	3.38247	10.4286	6.98373e-07	9.12928e-05	ENSG00000108932
SNHG11	20	37075221..37079564	3.38009	10.4114	6.18368e-06	0.000603462	ENSG00000174365
PLK1	16	23688977..23701688	3.37095	10.3456	8.47527e-07	0.000107143	ENSG00000166851
EPPK1	8	complement(144939497..144952632)	3.37084	10.3448	1.99495e-06	0.000227775	ENSG00000227184
HIST1H2BH	6	26251879..26252303	3.37005	10.3392	1.02426e-10	3.72167e-08	ENSG00000197459
KRTCAP3	2	27665233..27669348	3.36437	10.2986	2.8177e-07	4.13371e-05	ENSG00000157992
IGKV1-9	2	complement(89309479..89310012)	3.3615	10.2781	0.000531429	0.0238493	ENSG00000241755
GDF15	19	18485541..18499986	3.36046	10.2707	7.78508e-07	9.97267e-05	ENSG00000130513
CPB1	3	148508889..148577974	3.35298	10.2176	0.0002169	0.0113918	ENSG00000153002
POTEI	2	complement(131217028..131267239)	3.35249	10.2141	9.14478e-05	0.00565655	ENSG00000196834
KCNK1	1	233749750..233808258	3.35233	10.213	1.12557e-06	0.000138063	ENSG00000135750
SCN8A	12	51984050..52206648	3.3512	10.2049	8.62632e-06	0.000798667	ENSG00000196876
IRX5	16	54964774..54968397	3.35057	10.2005	3.13064e-09	7.66383e-07	ENSG00000176842
SNORA76_3	17	62223330..62223836	3.34918	10.1907	0.000353135	0.0170868	ENSG00000266402
HIST1H2AJ	6	complement(27782112..27782607)	3.34889	10.1887	1.99467e-07	3.04059e-05	ENSG00000182611
DLGAP5	14	complement(55614830..55658396)	3.34879	10.1879	1.12514e-05	0.00100623	ENSG00000126787
OLR1	12	complement(10310902..10324737)	3.34748	10.1787	4.76872e-07	6.48243e-05	ENSG00000173391
C4A	6	31949801..31970458	3.34416	10.1553	2.2859e-10	7.8609e-08	ENSG00000244731
RHPN1	8	144451057..144466390	3.34371	10.1521	5.64802e-11	2.20475e-08	ENSG00000158106
HIST1H3J	6	complement(27858093..27860884)	3.34368	10.1519	1.47876e-05	0.00127131	ENSG00000197153
HIST1H2BO	6	27861203..27861669	3.34224	10.1418	2.08769e-08	4.17344e-06	ENSG00000196331
CNTNAP2	7	145813453..148118090	3.3384	10.1148	0.000135371	0.00778186	ENSG00000174469
TRPA1	8	complement(72932152..72987852)	3.33643	10.101	0.000216207	0.0113657	ENSG00000104321
FAM83H	8	complement(144806103..144815971)	3.33071	10.061	1.59761e-13	1.13949e-10	ENSG00000180921
LLGL2	17	73521161..73571289	3.32485	10.0203	7.84683e-12	3.71586e-09	ENSG00000073350
PRR5-ARHGAP8	22	45098113..45258586	3.32432	10.0166	6.65735e-05	0.00434593	ENSG00000248405
ITGB6	2	complement(160956177..161128399)	3.32222	10.002	8.88308e-05	0.0055302	ENSG00000115221
WNK2	9	95947198..96082854	3.31908	9.98031	2.10221e-09	5.44622e-07	ENSG00000165238
C19orf33	19	38794801..38795649	3.31543	9.95506	4.77157e-06	0.000485331	ENSG00000167644
SIDT1	3	113251143..113348425	3.31418	9.94645	4.36416e-11	1.76315e-08	ENSG00000072858
CTD-2517M22.14	8	complement(145721001..145730827)	3.3103	9.91975	0.00138303	0.049322	ENSG00000255182
CT62	15	complement(71402583..71407833)	3.31001	9.91771	0.000903798	0.0353043	ENSG00000225362
HIST2H3A	1	149824181..149825836	3.30893	9.91028	9.09212e-09	1.96734e-06	ENSG00000203852
BRIP1	17	complement(59758627..59940882)	3.30824	9.90556	1.32944e-06	0.00015869	ENSG00000136492
PRKCZ	1	1981909..2116834	3.30508	9.88389	8.65054e-09	1.89306e-06	ENSG00000067606
TUBB3_2	16	89987800..90005169	3.30352	9.87322	2.36357e-06	0.000262597	ENSG00000258947
CDC45	22	19466982..19508135	3.29933	9.84455	2.75532e-05	0.00212586	ENSG00000093009
RBM11	21	15588451..15600693	3.29492	9.81456	0.00012486	0.00727173	ENSG00000185272
CENPF	1	214776538..214837931	3.29396	9.80802	4.93878e-09	1.16503e-06	ENSG00000117724
SH3D21	1	36771988..36790484	3.28666	9.75852	3.62599e-12	1.88725e-09	ENSG00000214193
KIF2C	1	45205490..45233439	3.28562	9.7515	5.73524e-06	0.00056543	ENSG00000142945
HOMER2	15	complement(83509838..83654661)	3.28194	9.72666	1.75022e-09	4.6597e-07	ENSG00000103942
DNAH11	7	21582833..21941457	3.2759	9.68598	0.000720075	0.0299718	ENSG00000105877
ESR1	6	151977826..152450754	3.27527	9.68177	4.29822e-10	1.38727e-07	ENSG00000091831
LYPD6	2	150186499..150330662	3.27455	9.67694	2.41295e-05	0.00190702	ENSG00000187123
RRM2	2	10262455..10271545	3.27014	9.64742	3.40353e-07	4.86724e-05	ENSG00000171848
SLC7A5	16	complement(87863629..87903094)	3.26927	9.64159	2.02373e-11	9.20604e-09	ENSG00000103257
IGLV2-11	22	23134980..23135496	3.26907	9.64026	8.55158e-06	0.000797388	ENSG00000211668
TMC5	16	19421818..19510435	3.2659	9.61908	2.74872e-08	5.29339e-06	ENSG00000103534
RHPN2	19	complement(33469499..33555794)	3.25799	9.56649	4.10694e-11	1.68277e-08	ENSG00000131941
STAP2	19	complement(4324040..4342783)	3.24839	9.50302	1.54585e-08	3.18958e-06	ENSG00000178078
HIST1H1B	6	complement(27834570..27835359)	3.24716	9.49497	1.80789e-07	2.78526e-05	ENSG00000184357
HIST1H3G	6	complement(26271146..26271612)	3.22599	9.35661	1.79328e-06	0.000206793	ENSG00000256018
ST8SIA6	10	complement(17360382..17496329)	3.21874	9.30975	9.43077e-06	0.000858022	ENSG00000148488
RAP1GAP	1	complement(21922708..21995801)	3.21776	9.30339	4.59377e-07	6.27413e-05	ENSG00000076864
N4BP3	5	177540444..177553088	3.21543	9.28841	1.14541e-06	0.000140198	ENSG00000145911
HIST1H2AM	6	complement(27860477..27860963)	3.21407	9.27967	1.06531e-09	3.09278e-07	ENSG00000233224
CDC42BPG	11	complement(64590859..64612041)	3.20617	9.22897	4.67843e-09	1.11229e-06	ENSG00000171219
IGHV5-51	14	complement(107034729..107035221)	3.20526	9.22318	0.000207215	0.0109628	ENSG00000211966
PTPRT	20	complement(40701392..41818610)	3.20459	9.21889	2.52447e-06	0.000279398	ENSG00000196090
HIST2H3C	1	complement(149811110..149812765)	3.20281	9.20753	1.42843e-08	2.97924e-06	ENSG00000203811
RASSF7	11	560404..564021	3.20001	9.18967	5.38186e-05	0.00365647	ENSG00000099849
FOXM1	12	complement(2966847..2986206)	3.19636	9.16645	6.89063e-06	0.000656918	ENSG00000111206
C4B	6	31982539..32003195	3.19338	9.14752	4.41727e-10	1.41777e-07	ENSG00000224389
STRA6	15	complement(74471807..74504608)	3.19317	9.14619	1.41247e-05	0.00121977	ENSG00000137868
BUB1	2	complement(111395275..111435691)	3.19004	9.12633	8.38372e-07	0.000106218	ENSG00000169679
SH2D3A	19	complement(6752171..6767599)	3.18792	9.11298	2.39955e-05	0.00189903	ENSG00000125731
MKX	10	complement(27961804..28034989)	3.18374	9.08658	0.000212038	0.0111771	ENSG00000150051
SHANK2	11	complement(70313961..70963623)	3.1745	9.0286	4.81137e-12	2.37579e-09	ENSG00000162105
SLC1A2	11	complement(35272753..35441610)	3.1733	9.02106	1.07263e-05	0.000962252	ENSG00000110436
XBP1	22	complement(29190543..29196585)	3.1726	9.01668	1.40632e-12	8.12473e-10	ENSG00000100219
CDS1	4	85504132..85572491	3.17227	9.01463	2.63205e-08	5.10273e-06	ENSG00000163624
SQLE	8	126010739..126034525	3.17185	9.01204	3.49993e-10	1.15544e-07	ENSG00000104549
ZNF552	19	complement(58315209..58326281)	3.16399	8.96302	3.1009e-11	1.33693e-08	ENSG00000178935
PITX1	5	complement(134363425..134370503)	3.15081	8.88154	5.18577e-05	0.00354134	ENSG00000069011
TTC23L	5	34838938..34899561	3.14845	8.86701	0.00111279	0.0413435	ENSG00000205838
ZNF695	1	complement(247108849..247171395)	3.13888	8.80841	0.000288561	0.0144839	ENSG00000197472
FBXO16	8	complement(28205804..28347835)	3.11793	8.6814	0.000190521	0.0102066	ENSG00000214050
IQCA1	2	complement(237232794..237416185)	3.1156	8.66738	5.10044e-06	0.000514255	ENSG00000132321
CXCL9	4	complement(76922428..76928641)	3.11255	8.64913	3.05875e-05	0.00231907	ENSG00000138755
MARVELD2	5	68710939..68740157	3.10824	8.62332	2.75608e-09	6.92292e-07	ENSG00000152939
IQGAP3	1	complement(156495197..156542396)	3.10526	8.60548	9.39859e-07	0.00011652	ENSG00000183856
ZNF725P	19	complement(23675230..23695458)	3.10412	8.59869	0.000818553	0.0328862	ENSG00000268100
AC004878.3	7	complement(74945134..74957275)	3.10383	8.597	0.00103144	0.0389965	ENSG00000198632
TRPS1	8	complement(116420724..116821899)	3.09836	8.56442	9.73668e-11	3.58291e-08	ENSG00000104447
SAMD12	8	complement(119201698..119634234)	3.09557	8.54792	6.90707e-07	9.06914e-05	ENSG00000177570
PPM1J	1	complement(113252616..113258099)	3.09182	8.52569	0.000112534	0.00672045	ENSG00000155367
SYT7	11	complement(61282785..61348620)	3.08897	8.5089	1.38492e-09	3.82828e-07	ENSG00000011347
SLC4A11	20	complement(3208063..3219836)	3.0888	8.50787	7.31317e-07	9.45199e-05	ENSG00000088836
KIF5C	2	149632819..149883273	3.08804	8.50339	7.82979e-07	0.000100078	ENSG00000168280
CA2	8	86376081..86393722	3.08453	8.48275	1.62422e-07	2.5499e-05	ENSG00000104267
KCNC3	19	complement(50815194..50836772)	3.0813	8.46379	2.20107e-07	3.30292e-05	ENSG00000131398
IGLV1-40	22	22764098..22764614	3.08099	8.46193	1.70733e-05	0.0014254	ENSG00000211653
PKMYT1	16	complement(3018025..3030540)	3.07745	8.44119	0.000737893	0.0305737	ENSG00000127564
GGT1	22	24979718..25024972	3.07663	8.43641	7.17431e-08	1.23358e-05	ENSG00000100031
RAB26	16	2190804..2204166	3.07373	8.41949	0.000415546	0.0194981	ENSG00000167964
DTL	1	212208919..212280742	3.07324	8.41664	5.23886e-07	7.00613e-05	ENSG00000143476
WWC1	5	167718656..167899308	3.07097	8.40341	8.62669e-11	3.25745e-08	ENSG00000113645
KCNK15	20	43374421..43379675	3.06851	8.38907	3.85181e-05	0.002804	ENSG00000124249
SLC12A8	3	complement(124801480..124998021)	3.0621	8.35189	4.48753e-07	6.14355e-05	ENSG00000221955
ASPM	1	complement(197053258..197115824)	3.05849	8.33102	2.73251e-06	0.000298672	ENSG00000066279
FAM86HP	3	complement(129817935..129830315)	3.05824	8.32959	2.20713e-06	0.000248701	ENSG00000253540
WNT4	1	complement(22443798..22470462)	3.05581	8.31555	5.04662e-08	9.21256e-06	ENSG00000162552
KIF23	15	69706585..69740764	3.05445	8.30771	1.73549e-07	2.69528e-05	ENSG00000137807
TTK	6	80713604..80752244	3.0492	8.27755	2.36276e-05	0.00188022	ENSG00000112742
TPX2	20	30327074..30389608	3.04884	8.27549	3.26151e-06	0.000350236	ENSG00000088325
FAM110A	20	814358..838106	3.04577	8.25788	0.000169454	0.00933256	ENSG00000125898
SYT1	12	79257773..79845788	3.04365	8.24572	8.39049e-05	0.00526895	ENSG00000067715
NUP210	3	complement(13357737..13461809)	3.04354	8.24514	2.191e-11	9.81247e-09	ENSG00000132182
KIAA1199	15	81071684..81244117	3.04086	8.22983	8.11606e-07	0.000103053	ENSG00000103888
TK1	17	complement(76170160..76183314)	3.04001	8.22496	5.93474e-05	0.00395009	ENSG00000167900
SLC7A11	4	complement(139085251..139163503)	3.03744	8.21034	0.000245832	0.012602	ENSG00000151012
NKD2	5	1008944..1039058	3.03595	8.20186	0.000462914	0.021268	ENSG00000145506
CORO2A	9	complement(100883257..100954922)	3.03434	8.19273	5.75687e-10	1.79779e-07	ENSG00000106789
IGKV1-6	2	complement(89265781..89266286)	3.03256	8.18261	0.000170372	0.00937419	ENSG00000239855
CACNA1F	X	complement(49061523..49089833)	3.03086	8.17296	8.77203e-05	0.00547877	ENSG00000102001
FAM3B	21	42676139..42729358	3.02378	8.13294	5.48126e-06	0.00054787	ENSG00000183844
KIF11	10	94353043..94415150	3.01747	8.09746	1.63731e-07	2.56348e-05	ENSG00000138160
IGHV4-4	14	complement(106478110..106478603)	3.01082	8.06024	2.82168e-05	0.00216892	ENSG00000211936
LRRC46	17	45908993..45915079	3.00963	8.05358	0.000902415	0.0352742	ENSG00000141294
KLC3	19	45836692..45854778	3.00924	8.0514	0.00129477	0.0467227	ENSG00000104892
RTKN2	10	complement(63942794..64028466)	3.0078	8.0434	0.000142175	0.00808081	ENSG00000182010
TMPRSS13	11	complement(117771358..117800174)	3.00356	8.01976	1.24236e-05	0.00109703	ENSG00000137747
CDCA8	1	38158090..38175391	3.00067	8.00374	0.000115294	0.00684569	ENSG00000134690
ZNF726	19	24097678..24127961	3.00004	8.00021	2.14353e-06	0.00024282	ENSG00000213967
DCDC2	6	complement(24171984..24358280)	2.99515	7.97313	0.000842976	0.0334947	ENSG00000146038
ERBB2	17	37844167..37886679	2.99386	7.96602	2.80596e-09	6.98744e-07	ENSG00000141736
POTEE	2	131975882..132022965	2.99107	7.95063	7.89682e-05	0.00503002	ENSG00000188219
HJURP	2	complement(234742062..234763212)	2.98931	7.94094	2.37327e-05	0.00188598	ENSG00000123485
ADCY2	5	7396321..7830194	2.98751	7.93103	5.63395e-05	0.00379239	ENSG00000078295
EXO1	1	242011269..242058450	2.98741	7.93052	2.04643e-05	0.00165123	ENSG00000174371
EPHA1	7	complement(143087382..143105985)	2.98677	7.92697	3.39918e-06	0.000363668	ENSG00000146904
MAP3K9	14	complement(71189243..71276251)	2.98587	7.92201	1.26747e-05	0.00111285	ENSG00000006432
AZGP1	7	complement(99564343..99573780)	2.98486	7.91647	1.05574e-05	0.000951532	ENSG00000160862
GYLTL1B	11	45943172..45950647	2.97216	7.84712	0.00107646	0.0402268	ENSG00000165905
EVPL	17	complement(74000583..74023533)	2.96897	7.82976	3.02567e-07	4.40308e-05	ENSG00000167880
TFCP2L1	2	complement(121974163..122042783)	2.96798	7.82441	0.000186934	0.0101027	ENSG00000115112
ILDR1	3	complement(121706170..121741051)	2.95973	7.77978	0.000188033	0.0101336	ENSG00000145103
ATAD3C	1	1385069..1405538	2.95221	7.73932	0.000748711	0.0309187	ENSG00000215915
ADAMTS19	5	128795958..129074376	2.95001	7.72754	0.000837966	0.0334098	ENSG00000145808
WNK4	17	40932696..40948954	2.94913	7.72282	0.000104994	0.00635165	ENSG00000126562
TRIB3	20	361261..378203	2.94651	7.70883	6.24793e-06	0.000606659	ENSG00000101255
E2F8	11	complement(19245610..19263167)	2.93904	7.66899	0.000391407	0.0185787	ENSG00000129173
TDRD5	1	179560748..179660407	2.93747	7.66068	5.54296e-07	7.3957e-05	ENSG00000162782
CKAP2L	2	complement(113493930..113522254)	2.93578	7.65172	0.00073824	0.0305737	ENSG00000169607
IGHV3-11	14	complement(106573233..106573800)	2.93378	7.64112	6.74592e-05	0.00439383	ENSG00000211941
CCDC74A	2	132285248..132291239	2.93032	7.62281	2.09076e-06	0.000237308	ENSG00000163040
IRF6	1	complement(209959036..209979465)	2.9226	7.58211	4.24527e-07	5.86752e-05	ENSG00000117595
SPTBN2	11	complement(66452719..66496697)	2.92029	7.56997	6.68762e-09	1.52713e-06	ENSG00000173898
KSR2	12	complement(117890817..118406788)	2.91635	7.54934	0.000725306	0.0301345	ENSG00000171435
NETO2	16	complement(47111614..47177908)	2.91618	7.54846	2.28122e-06	0.000253936	ENSG00000171208
ALCAM	3	105085753..105295744	2.90964	7.51431	1.89977e-09	4.98889e-07	ENSG00000170017
ZNF486	19	20278037..20311299	2.89876	7.45785	1.2488e-06	0.000149993	ENSG00000256229
CACNA2D2	3	complement(50400233..50541675)	2.89501	7.4385	5.50069e-06	0.000548863	ENSG00000007402
ESPL1	12	53662083..53687427	2.89475	7.43717	1.37452e-05	0.00119234	ENSG00000135476
IGLV3-21	22	23054174..23055688	2.8915	7.42042	9.37351e-06	0.000854157	ENSG00000211662
ABCA4	1	complement(94458393..94586688)	2.8763	7.34262	0.000805816	0.0326011	ENSG00000198691
ARHGAP8	22	45098355..45258665	2.87587	7.34045	2.67078e-09	6.73794e-07	ENSG00000241484
CKS2	9	91926113..91931618	2.86631	7.29197	3.93153e-07	5.49967e-05	ENSG00000123975
IGSF3	1	complement(117117031..117210375)	2.86472	7.28397	8.97152e-10	2.64445e-07	ENSG00000143061
GOLGA2P5	12	complement(100550135..100567437)	2.86445	7.28256	1.82941e-05	0.00151203	ENSG00000238105
ZNF385B	2	complement(180306709..180726232)	2.86342	7.27737	0.000388627	0.0184943	ENSG00000144331
IGKV1-5	2	complement(89246819..89247475)	2.86176	7.26902	0.000109429	0.00658549	ENSG00000243466
ZNF233	19	44754318..44779470	2.86082	7.2643	4.87943e-05	0.00338009	ENSG00000159915
HIST1H2AL	6	27833034..27833606	2.85923	7.25627	1.40939e-07	2.23695e-05	ENSG00000198374
HIST3H2A	1	complement(228645065..228645560)	2.8557	7.23857	2.28065e-06	0.000253936	ENSG00000181218
INADL	1	62208149..62629592	2.85494	7.23472	3.28824e-07	4.74929e-05	ENSG00000132849
HIST1H2AD	6	complement(26199079..26199471)	2.85304	7.2252	4.37651e-05	0.00312539	ENSG00000196866
TNFRSF12A	16	3068446..3072384	2.85302	7.22513	0.000566437	0.0250573	ENSG00000006327
HPX	11	complement(6452279..6463847)	2.85193	7.21965	1.96428e-05	0.00159609	ENSG00000110169
HIST1H3B	6	complement(26031817..26032288)	2.84283	7.17427	1.59083e-05	0.00134761	ENSG00000124693
IGHV3-48	14	complement(106993814..106994346)	2.83504	7.13562	2.85378e-05	0.00218373	ENSG00000211964
ARHGAP39	8	complement(145754563..145911194)	2.83451	7.13301	3.00401e-08	5.74671e-06	ENSG00000147799
PRR11	17	57232860..57282066	2.83008	7.11116	3.45786e-05	0.00256445	ENSG00000068489
CASC5	15	40886218..40956540	2.82806	7.1012	8.72594e-05	0.00545588	ENSG00000137812
GRIK3	1	complement(37261128..37499730)	2.82612	7.09162	7.43e-06	0.000703694	ENSG00000163873
IGLV1-51	22	22676828..22677336	2.82538	7.088	6.10441e-06	0.000597033	ENSG00000211644
MAPK8IP2	22	51039114..51052409	2.8228	7.07533	1.52402e-06	0.000179322	ENSG00000008735
SHROOM2	X	9754496..9917483	2.81775	7.0506	3.94493e-06	0.00041103	ENSG00000146950
SEZ6L2	16	complement(29882480..29910868)	2.81525	7.03842	1.67425e-05	0.00140591	ENSG00000174938
KIFC1	6	33359313..33377701	2.81475	7.03597	6.44789e-06	0.000625023	ENSG00000237649
B4GALNT3	12	569530..672675	2.81114	7.0184	1.54044e-05	0.00131262	ENSG00000139044
STRIP2	7	129074274..129128240	2.81053	7.01543	0.000142155	0.00808081	ENSG00000128578
GTSE1	22	46692638..46726707	2.80973	7.01156	0.000902343	0.0352742	ENSG00000075218
BATF	14	75988768..76013358	2.79337	6.93246	3.75452e-05	0.00275185	ENSG00000156127
PAFAH1B3	19	complement(42801185..42807698)	2.7853	6.89382	1.65609e-06	0.00019251	ENSG00000079462
GABRP	5	170190354..170241051	2.78485	6.89166	0.000856438	0.0339129	ENSG00000094755
E2F5	8	86089460..86129387	2.78405	6.88784	7.31749e-06	0.000694176	ENSG00000133740
MELK	9	36572859..36677678	2.78343	6.88488	7.84638e-05	0.00500341	ENSG00000165304
SCUBE2	11	complement(9041071..9159661)	2.7792	6.86471	3.95632e-05	0.00286068	ENSG00000175356
FER1L4	20	complement(34146507..34195484)	2.77889	6.86326	0.000942957	0.0364886	ENSG00000088340
ACTR3C	7	complement(149941005..150020814)	2.77882	6.8629	3.20408e-06	0.00034471	ENSG00000106526
CDK1	10	62538089..62554610	2.77701	6.85432	2.68478e-06	0.000295444	ENSG00000170312
HOXC10	12	54378849..54384063	2.77677	6.85316	0.000781806	0.0319881	ENSG00000180818
RAD54L	1	46713360..46744145	2.77588	6.84895	6.44808e-05	0.00424288	ENSG00000085999
TROAP	12	49717019..49725514	2.77135	6.82749	0.00053823	0.0240861	ENSG00000135451
SYTL1	1	27668513..27680421	2.77054	6.82364	3.90558e-07	5.47662e-05	ENSG00000142765
SLC1A4	2	65215611..65250999	2.77006	6.82135	9.34759e-09	2.01507e-06	ENSG00000115902
CDCA2	8	25316513..25365436	2.76669	6.80547	0.000340735	0.0166542	ENSG00000184661
PLS1	3	142315229..142432506	2.76396	6.79258	2.23249e-05	0.00178639	ENSG00000120756
SPATA17	1	217804666..218045038	2.76349	6.79039	0.000830868	0.0332192	ENSG00000162814
ZWINT	10	complement(58116989..58121036)	2.75527	6.7518	7.99919e-05	0.00508962	ENSG00000122952
AP1S3	2	complement(224616403..224702744)	2.754	6.74586	0.000783101	0.0320138	ENSG00000152056
CDKN3	14	54863567..54886936	2.75269	6.73974	0.00118786	0.0435445	ENSG00000100526
GPRC5A	12	13043716..13070871	2.74703	6.71332	6.88964e-06	0.000656918	ENSG00000013588
CHMP4C	8	82644669..82671750	2.74551	6.70625	1.21012e-05	0.00107392	ENSG00000164695
CDH2	18	complement(25530930..25757410)	2.7429	6.69413	0.000115598	0.00684738	ENSG00000170558
GLDC	9	complement(6532464..6645650)	2.73898	6.67599	0.0010138	0.0384873	ENSG00000178445
CCNB1	5	68462837..68474072	2.73898	6.67596	1.76455e-07	2.73307e-05	ENSG00000134057
TRAF4	17	27071002..27077974	2.73648	6.66441	3.37989e-10	1.12406e-07	ENSG00000076604
FAM227A	22	complement(38974125..39052634)	2.73346	6.65049	9.81888e-05	0.00599647	ENSG00000184949
CENPU	4	complement(185615772..185655287)	2.71849	6.58185	4.47361e-05	0.00317511	ENSG00000151725
GRHL1	2	10085341..10142411	2.70892	6.53834	1.63455e-08	3.33684e-06	ENSG00000134317
SDC4	20	complement(43953928..43977064)	2.70283	6.51076	2.78617e-09	6.9682e-07	ENSG00000124145
SMPD3	16	complement(68392231..68482591)	2.70132	6.50397	0.000366657	0.0176382	ENSG00000103056
MATN3	2	complement(20191872..20212455)	2.69863	6.49185	5.64909e-07	7.50264e-05	ENSG00000132031
PROM1	4	complement(15964699..16086001)	2.68923	6.44969	0.000986813	0.0377557	ENSG00000007062
MARVELD3	16	71660064..71676017	2.68919	6.44952	0.000472634	0.0216195	ENSG00000140832
LEF1	4	complement(108968701..109090112)	2.68608	6.43562	1.50356e-05	0.0012888	ENSG00000138795
GALNT3	2	complement(166604101..166651192)	2.68593	6.43495	5.84244e-06	0.000575018	ENSG00000115339
GINS4	8	41386725..41402565	2.68582	6.43448	0.000810762	0.0327255	ENSG00000147536
MKI67	10	complement(129894923..129924649)	2.68396	6.42616	2.76978e-07	4.08211e-05	ENSG00000148773
NPNT	4	106815932..106925184	2.67035	6.36585	7.70257e-09	1.71154e-06	ENSG00000168743
SPAG5	17	complement(26904588..26926297)	2.66152	6.32701	5.69846e-09	1.33286e-06	ENSG00000076382
KIAA1244	6	138483058..138665800	2.66062	6.32305	1.76826e-08	3.58447e-06	ENSG00000112379
BRSK1	19	55793440..55823901	2.65782	6.31077	0.000566381	0.0250573	ENSG00000160469
ANO1	11	69924408..70035634	2.65751	6.30945	3.40361e-07	4.86724e-05	ENSG00000131620
WDR96	10	complement(105889646..105992120)	2.65557	6.30095	0.000297932	0.0148241	ENSG00000197748
CREB3L4	1	153940010..153946839	2.6546	6.29673	4.91798e-11	1.94607e-08	ENSG00000143578
DCDC1	11	complement(30851916..31391357)	2.64403	6.25075	0.000750272	0.0309389	ENSG00000170959
SYTL2	11	complement(85405267..85522184)	2.63856	6.22712	1.74844e-09	4.6597e-07	ENSG00000137501
HID1	17	complement(72946838..72969261)	2.63435	6.20895	1.14479e-09	3.29045e-07	ENSG00000167861
SLC9A7	X	complement(46464753..46618490)	2.63316	6.20382	1.14277e-07	1.84417e-05	ENSG00000065923
KRT23	17	complement(39078948..39093886)	2.62448	6.16663	0.00121275	0.0443443	ENSG00000108244
RAB27B	18	52385091..52562747	2.62394	6.1643	2.55333e-05	0.00199612	ENSG00000041353
PRC1	15	complement(91509270..91538859)	2.62244	6.15791	3.93494e-06	0.00041103	ENSG00000198901
IQCH	15	67547138..67794598	2.61896	6.14306	8.5083e-06	0.000795388	ENSG00000103599
UBE2T	1	complement(202300785..202311108)	2.61823	6.13994	8.45019e-05	0.00530068	ENSG00000077152
HIST1H3F	6	complement(26250370..26250835)	2.61761	6.13732	3.60317e-05	0.00265518	ENSG00000256316
JPH1	8	complement(75146935..75233563)	2.61726	6.13585	6.63901e-05	0.00433886	ENSG00000104369
DIO2	14	complement(80663873..80854100)	2.61346	6.11969	0.000585696	0.0257711	ENSG00000211448
SRCIN1	17	complement(36686251..36762183)	2.61154	6.11155	1.88168e-05	0.00154638	ENSG00000017373
MARCKSL1	1	complement(32799433..32801980)	2.607	6.09235	1.93857e-06	0.000222658	ENSG00000175130
CDH3	16	68670092..68756519	2.60262	6.0739	0.000674683	0.0285975	ENSG00000062038
EFHD1	2	233470767..233547491	2.59781	6.05366	1.0007e-07	1.63777e-05	ENSG00000115468
KIAA1467	12	13197218..13295455	2.59672	6.04911	2.46681e-07	3.66362e-05	ENSG00000084444
RAB15	14	complement(65412532..65439494)	2.59426	6.03879	3.64018e-07	5.17991e-05	ENSG00000139998
LSR	19	35739233..35758867	2.58961	6.01935	3.3244e-07	4.77763e-05	ENSG00000105699
RASGRP1	15	complement(38780304..38857776)	2.58629	6.00553	4.86577e-05	0.00337467	ENSG00000172575
DLG3	X	69664711..69725337	2.58515	6.00076	2.18721e-09	5.64114e-07	ENSG00000082458
RET	10	43572475..43625799	2.58501	6.00019	2.25881e-05	0.00180247	ENSG00000165731
PAQR5	15	69591286..69700119	2.58138	5.98513	0.00084882	0.0336806	ENSG00000137819
CCDC74B	2	complement(130896860..130902707)	2.57516	5.95939	0.0011764	0.0432066	ENSG00000152076
TRIP13	5	892758..919472	2.56135	5.90258	3.41631e-05	0.0025369	ENSG00000071539
GALNT7	4	174089904..174245118	2.55991	5.89671	1.22074e-10	4.35344e-08	ENSG00000109586
IGHG4	14	complement(106090687..106092403)	2.55768	5.88759	1.69656e-05	0.00141846	ENSG00000211892
AK8	9	complement(135600965..135754164)	2.55449	5.87459	0.000534907	0.023956	ENSG00000165695
MANEAL	1	38259474..38266809	2.55233	5.86581	6.34707e-05	0.00419074	ENSG00000185090
PTTG1	5	159848829..159855748	2.54284	5.82733	0.000139719	0.00798416	ENSG00000164611
FAM83D	20	37554955..37581703	2.54232	5.82525	0.000636639	0.0274073	ENSG00000101447
CBWD7	9	42668608..42714962	2.53852	5.80991	6.20358e-06	0.00060429	ENSG00000215126
MAGED2	X	54834032..54842445	2.5358	5.79896	1.34335e-06	0.00016002	ENSG00000102316
BCAS4	20	49411431..49493714	2.5354	5.79739	1.38537e-05	0.00119996	ENSG00000124243
RP11-589F5.4	5	70046954..70149508	2.52412	5.75223	0.0002407	0.0123829	ENSG00000253366
RORC	1	complement(151778547..151804348)	2.51957	5.73411	0.00125275	0.0455189	ENSG00000143365
COL7A1	3	complement(48601506..48632700)	2.51275	5.70708	8.13114e-05	0.00515653	ENSG00000114270
APOBEC3B	22	39378352..39388809	2.50936	5.69367	0.00131612	0.047345	ENSG00000179750
FAM83F	22	40390953..40439533	2.50627	5.68151	0.000380026	0.0181598	ENSG00000133477
TTC9	14	71108504..71142077	2.50268	5.66739	0.00113239	0.0419908	ENSG00000133985
FAM102A	9	complement(130702858..130742792)	2.50022	5.6577	4.67515e-08	8.60184e-06	ENSG00000167106
MST4	X	131157293..131209971	2.49912	5.65339	1.29913e-07	2.07333e-05	ENSG00000134602
KCNK6	19	38810484..38819660	2.49887	5.65242	0.000117321	0.00692128	ENSG00000099337
CHDH	3	complement(53846362..53880417)	2.49624	5.64213	0.000424139	0.0198218	ENSG00000016391
HIST1H3I	6	complement(27839623..27840099)	2.49366	5.63205	9.93848e-06	0.00089715	ENSG00000182572
TMEM132A	11	60691935..60704631	2.49247	5.62739	9.24507e-07	0.000114864	ENSG00000006118
ATP13A4	3	complement(193119866..193310900)	2.49061	5.62015	0.000982213	0.0376545	ENSG00000127249
SLC52A3	20	complement(740724..749131)	2.48597	5.60213	5.58035e-06	0.000554894	ENSG00000101276
ZNF90	19	20188803..20237885	2.48546	5.60014	3.76735e-05	0.00275508	ENSG00000213988
CASZ1	1	complement(10696661..10856707)	2.48393	5.5942	1.21183e-07	1.94474e-05	ENSG00000130940
IGHM	14	complement(106320349..106322323)	2.4832	5.59137	0.000502518	0.0227702	ENSG00000211899
CYP21A1P	6	31973413..31976228	2.48125	5.58383	0.000100488	0.00613043	ENSG00000204338
LRRC15	3	complement(194075976..194090472)	2.4798	5.5782	0.000694322	0.0291096	ENSG00000172061
MSX2	5	174151536..174157896	2.47759	5.56965	0.000920619	0.0357439	ENSG00000120149
ABHD17C	15	80972025..81047962	2.47665	5.56604	1.22738e-05	0.00108757	ENSG00000136379
PCSK6	15	complement(101840818..102065405)	2.47221	5.54892	2.61245e-05	0.00203135	ENSG00000140479
HELLS	10	96305547..96373662	2.47206	5.54834	6.10747e-06	0.000597033	ENSG00000119969
ITGA2	5	52285156..52390609	2.47089	5.54384	1.95466e-09	5.10979e-07	ENSG00000164171
PABPC1L	20	43538703..43587676	2.457	5.49073	7.77917e-06	0.000733158	ENSG00000101104
IGHA1	14	complement(106173457..106175002)	2.45386	5.4788	0.00134107	0.0480035	ENSG00000211895
EGLN3	14	complement(34393437..34931980)	2.45132	5.46916	2.21005e-05	0.00177089	ENSG00000129521
SORD	15	45315302..45369383	2.45006	5.4644	3.83018e-08	7.18446e-06	ENSG00000140263
DNAH14	1	225083964..225586996	2.4496	5.46263	1.685e-08	3.42773e-06	ENSG00000185842
EGF	4	110834040..110933422	2.44352	5.43968	0.00108423	0.0404519	ENSG00000138798
KIAA1522	1	33207486..33240571	2.43782	5.41824	2.47448e-06	0.000274391	ENSG00000162522
ZNF165	6	28048753..28057341	2.43333	5.4014	0.000221894	0.0115909	ENSG00000197279
TMEM25	11	118401756..118417995	2.43324	5.40105	4.86258e-07	6.54839e-05	ENSG00000149582
INPP5J	22	31518717..31530682	2.43262	5.39873	6.20282e-05	0.00410487	ENSG00000185133
TNFRSF19	13	24144509..24250232	2.43136	5.39401	0.0001573	0.00883157	ENSG00000127863
CXCL10	4	complement(76942273..76944650)	2.43121	5.39345	0.00110762	0.0412044	ENSG00000169245
IGHV3-7	14	complement(106518400..106518932)	2.43095	5.3925	0.000753882	0.031044	ENSG00000211938
ORC1	1	complement(52838501..52870131)	2.42853	5.38345	0.00099568	0.0379693	ENSG00000085840
ABAT	16	8768422..8878432	2.42732	5.37894	6.07032e-06	0.000595417	ENSG00000183044
ANKS1B	12	complement(99120235..100378432)	2.42295	5.36265	5.46833e-08	9.87256e-06	ENSG00000185046
ST14	11	130029457..130080271	2.42281	5.36216	1.98723e-06	0.000227343	ENSG00000149418
RAB11FIP4	17	29718642..29865236	2.41667	5.33936	1.18523e-06	0.000143854	ENSG00000131242
VAV3	1	complement(108113782..108507766)	2.41563	5.33554	1.63031e-08	3.33684e-06	ENSG00000134215
HN1	17	complement(73131343..73164376)	2.41047	5.31649	2.90693e-06	0.000315465	ENSG00000189159
LRRC8E	19	7953390..7966901	2.40904	5.31121	0.000126325	0.00734225	ENSG00000171017
TRIM36	5	complement(114460459..114516243)	2.40411	5.29309	0.000478503	0.0218189	ENSG00000152503
ZNF222	19	44529494..44537265	2.40344	5.29063	0.00013111	0.00756703	ENSG00000159885
IGHG2	14	complement(106109389..106111127)	2.37883	5.20116	0.000276607	0.0140056	ENSG00000211893
CP	3	complement(148880197..148939842)	2.37423	5.1846	0.000545908	0.0243919	ENSG00000047457
SYT17	16	19179293..19279652	2.3673	5.15976	4.58122e-05	0.00322376	ENSG00000103528
HIST1H2BD	6	26158349..26171577	2.35953	5.13204	1.21798e-06	0.000147211	ENSG00000158373
RECQL4	8	complement(145736667..145743229)	2.35651	5.12129	0.000168407	0.00930153	ENSG00000160957
ST6GALNAC2	17	complement(74559792..74583038)	2.35541	5.11741	3.43955e-07	4.9065e-05	ENSG00000070731
IGHA2	14	complement(106053226..106054732)	2.35047	5.09991	0.000792347	0.0322767	ENSG00000211890
CDCP1	3	complement(45123770..45187914)	2.3491	5.09505	7.26096e-05	0.00468178	ENSG00000163814
COX6C	8	complement(100885428..100906290)	2.34859	5.09326	1.17339e-05	0.00104453	ENSG00000164919
FAM174B	15	complement(93160673..93353114)	2.33762	5.05467	2.17029e-06	0.00024537	ENSG00000185442
VDR	12	complement(48235320..48336831)	2.3369	5.05216	5.14173e-06	0.000516614	ENSG00000111424
ZNF681	19	complement(23921997..23941693)	2.33324	5.03937	9.05349e-06	0.000830234	ENSG00000196172
ZNF107	7	64126511..64171404	2.33307	5.03876	2.54491e-05	0.00199224	ENSG00000196247
CIT	12	complement(120123595..120315095)	2.33178	5.03427	5.6944e-06	0.000563173	ENSG00000122966
C11orf52	11	111788756..111797596	2.31976	4.99248	0.000162905	0.00907568	ENSG00000149300
MST1R	3	complement(49924435..49941299)	2.31849	4.98809	0.000164658	0.00915571	ENSG00000164078
ATHL1	11	289135..296107	2.31487	4.97559	8.55979e-06	0.000797388	ENSG00000142102
SLC2A1	1	complement(43391052..43424530)	2.31095	4.9621	1.34236e-05	0.00116795	ENSG00000117394
FKBP4	12	2904119..2914576	2.30904	4.95554	5.05492e-08	9.21256e-06	ENSG00000004478
NUSAP1	15	41624892..41673248	2.30895	4.95523	0.000814434	0.0327891	ENSG00000137804
HIST1H3H	6	27777842..27778314	2.30219	4.93207	2.50344e-05	0.0019651	ENSG00000203813
ZNF702P	19	complement(53471504..53541151)	2.29904	4.9213	0.000322534	0.015872	ENSG00000242779
RALGPS2	1	178694300..178889238	2.29828	4.9187	2.8191e-07	4.13371e-05	ENSG00000116191
MYBL1	8	complement(67474410..67526482)	2.29459	4.90615	0.000391685	0.0185787	ENSG00000185697
NELL2	12	complement(44902058..45315631)	2.28538	4.87494	1.83484e-05	0.00151434	ENSG00000184613
SHCBP1	16	complement(46614466..46655538)	2.28361	4.86894	0.000896985	0.0351332	ENSG00000171241
CYB561	17	complement(61509665..61523739)	2.28216	4.86404	3.0791e-06	0.000331882	ENSG00000008283
PLEKHA6	1	complement(204187979..204346793)	2.27963	4.85554	2.04362e-07	3.107e-05	ENSG00000143850
FANK1	10	127585108..127698161	2.27908	4.85368	0.000607935	0.0264276	ENSG00000203780
AFF3	2	complement(100162323..100759201)	2.27766	4.84892	8.98681e-07	0.000112137	ENSG00000144218
TOM1L1	17	52976748..53039310	2.27085	4.82609	5.13352e-06	0.000516614	ENSG00000141198
COL4A5	X	107683074..107940775	2.2687	4.81889	3.36099e-05	0.00251094	ENSG00000188153
POLQ	3	complement(121150278..121264853)	2.26754	4.81501	0.000225028	0.0117217	ENSG00000051341
ABHD11	7	complement(73150424..73153197)	2.26414	4.80368	1.73792e-05	0.00144604	ENSG00000106077
LMO7	13	76194570..76434004	2.25928	4.78751	8.95327e-08	1.50365e-05	ENSG00000136153
IRX3	16	complement(54317216..54320675)	2.25531	4.77437	4.24506e-05	0.00304658	ENSG00000177508
SLC39A6	18	complement(33688495..33709348)	2.25074	4.75927	6.76621e-07	8.90443e-05	ENSG00000141424
ZNF750	17	complement(80787311..80798454)	2.24782	4.74964	4.2987e-06	0.00044348	ENSG00000141579
RARRES3	11	63304281..63313934	2.24268	4.73274	1.0265e-08	2.2046e-06	ENSG00000133321
HIST1H2AG	6	27100832..27103070	2.22175	4.66458	5.50308e-05	0.00372283	ENSG00000196787
KPNA2	17	66031635..66042958	2.21878	4.655	5.50196e-05	0.00372283	ENSG00000182481
ASTN2	9	complement(119187504..120177348)	2.21687	4.64883	1.71841e-06	0.000198555	ENSG00000148219
ELL3	15	complement(44064798..44069741)	2.21614	4.64648	0.000916574	0.0356828	ENSG00000128886
SULF1	8	70378859..70573150	2.21202	4.63323	2.70224e-06	0.000296799	ENSG00000137573
SFXN5	2	complement(73169165..73302747)	2.20797	4.62024	4.75108e-05	0.00331103	ENSG00000144040
EFCAB4B	12	complement(3715799..3873985)	2.20523	4.61148	3.62303e-06	0.000384061	ENSG00000130038
PHLDB3	19	complement(43979106..44009087)	2.20369	4.60656	0.000296936	0.0147887	ENSG00000176531
SIPA1L3	19	38397868..38699012	2.20047	4.59629	2.01036e-08	4.03279e-06	ENSG00000105738
HIST1H1D	6	complement(26234440..26235216)	2.19702	4.5853	4.86945e-06	0.000493549	ENSG00000124575
F2RL2	5	complement(75911307..75919259)	2.1847	4.54633	0.000821572	0.0329422	ENSG00000164220
POSTN	13	complement(38136720..38172981)	2.18118	4.53524	0.000240287	0.0123727	ENSG00000133110
LIG1	19	complement(48618702..48673860)	2.17726	4.52294	7.54421e-07	9.72883e-05	ENSG00000105486
ETNK2	1	complement(204100190..204121307)	2.17358	4.51141	0.000313633	0.0154735	ENSG00000143845
TEX9	15	56536207..56738195	2.1675	4.49243	0.000181441	0.0098519	ENSG00000151575
GIPR	19	46171502..46186982	2.1662	4.4884	0.000799477	0.0324127	ENSG00000010310
COL9A2	1	complement(40766159..40783488)	2.16312	4.47881	0.000253473	0.01294	ENSG00000049089
WDR34	9	complement(131395940..131419066)	2.16075	4.47147	8.84997e-06	0.00081286	ENSG00000119333
TMED3	15	79603404..79704334	2.16065	4.47115	2.26438e-07	3.38913e-05	ENSG00000166557
SGK3	8	67624653..67774257	2.15947	4.46751	0.000343562	0.0167499	ENSG00000104205
KIFC2	8	145691426..145699585	2.15809	4.46325	3.93037e-05	0.00284905	ENSG00000167702
FHDC1	4	153857504..153900848	2.15782	4.46241	0.000187644	0.0101221	ENSG00000137460
CDC6	17	38443885..38459171	2.15717	4.46038	0.000991376	0.0378551	ENSG00000094804
MAL2	8	120177273..120257913	2.15373	4.44976	9.63857e-06	0.000872169	ENSG00000147676
MSI2	17	55333212..55762046	2.15351	4.44909	4.80853e-07	6.49073e-05	ENSG00000153944
HIST1H2BF	6	26199748..26200942	2.15196	4.44431	4.43458e-06	0.000455871	ENSG00000197846
ENPP5	6	complement(46126924..46138708)	2.14907	4.43543	0.000249033	0.0127322	ENSG00000112796
GAS5	1	complement(173833038..173838020)	2.14833	4.43313	0.000117632	0.00692128	ENSG00000234741
SKAP1	17	complement(46210802..46507637)	2.14515	4.42337	0.00102604	0.0388449	ENSG00000141293
HIST1H2BI	6	26273144..26273622	2.14162	4.41256	8.53403e-05	0.00534167	ENSG00000168242
CENPE	4	complement(104026963..104119566)	2.12798	4.37105	0.000526173	0.0236381	ENSG00000138778
CCDC24	1	44457031..44462200	2.12729	4.36895	0.00034508	0.016803	ENSG00000159214
ATP2A3	17	complement(3827169..3867736)	2.12237	4.35409	2.75608e-05	0.00212586	ENSG00000074370
BAMBI	10	28966271..28971868	2.12076	4.34922	0.000498155	0.0226186	ENSG00000095739
NAT1	8	18027986..18081198	2.12017	4.34746	0.000190251	0.0102066	ENSG00000171428
C3orf14	3	62304648..62321888	2.1189	4.34363	0.000377778	0.0180674	ENSG00000114405
SLC39A4	8	complement(145635126..145642279)	2.11605	4.33505	0.000333561	0.016345	ENSG00000147804
CMYA5	5	78985700..79096063	2.1151	4.33221	8.59472e-08	1.45614e-05	ENSG00000164309
RGS4	1	163038565..163046592	2.1098	4.31631	0.000600171	0.0262282	ENSG00000117152
ARHGAP11B	15	30916697..31065196	2.10665	4.30691	0.000142214	0.00808081	ENSG00000187951
CELSR3	3	complement(48673902..48700348)	2.10491	4.30172	0.000275922	0.0139832	ENSG00000008300
ZNF730	19	23258012..23330021	2.10482	4.30144	0.000901381	0.0352742	ENSG00000183850
FGD6	12	complement(95470525..95611258)	2.10438	4.30012	2.53708e-07	3.75832e-05	ENSG00000180263
HIST1H2BG	6	complement(26216428..26216872)	2.10369	4.29806	3.01561e-05	0.00228937	ENSG00000187990
ARSG	17	66255323..66418872	2.10318	4.29656	1.05758e-05	0.000951706	ENSG00000141337
SOX12	20	306207..310865	2.10187	4.29264	0.000235957	0.0121931	ENSG00000177732
SNHG3	1	28832492..28837404	2.08081	4.23044	6.51916e-05	0.00427871	ENSG00000242125
AURKA	20	complement(54944445..54967393)	2.08062	4.2299	0.000151198	0.00853042	ENSG00000087586
MRPS30	5	44809027..44820530	2.08033	4.22903	0.000115678	0.00684738	ENSG00000112996
PLAT	8	complement(42032236..42065242)	2.07172	4.20387	0.000109627	0.00659054	ENSG00000104368
LMNB1	5	126112315..126172712	2.06782	4.19252	4.94604e-05	0.00342212	ENSG00000113368
ANK3	10	complement(61786056..62493248)	2.06751	4.19161	5.87128e-08	1.0437e-05	ENSG00000151150
CCNA2	4	complement(122737599..122745087)	2.06221	4.17624	0.000656554	0.0279728	ENSG00000145386
SERPINA5	14	95027779..95059457	2.06216	4.17611	0.000601696	0.0262749	ENSG00000188488
C11orf80	11	66511922..66610987	2.05736	4.16223	2.56101e-05	0.00199942	ENSG00000173715
INPP4B	4	complement(142944313..143768585)	2.05587	4.15793	2.40138e-08	4.73497e-06	ENSG00000109452
SLC25A29	14	complement(100757448..100772884)	2.05227	4.14758	8.09894e-05	0.00514176	ENSG00000197119
FBN2	5	complement(127593601..127994878)	2.05226	4.14754	0.000682729	0.0288328	ENSG00000138829
GFRA1	10	complement(117816444..118032979)	2.047	4.13246	0.00045096	0.020826	ENSG00000151892
GRTP1	13	complement(113978505..114018446)	2.0469	4.13218	0.000831885	0.0332369	ENSG00000139835
PSD4	2	113914902..113966973	2.04361	4.12276	6.96836e-06	0.000663234	ENSG00000125637
HIST1H2AK	6	complement(27805658..27806117)	2.03957	4.11122	2.83097e-05	0.00217154	ENSG00000184348
MCM2	3	127317066..127341276	2.03441	4.09655	4.69625e-05	0.00328471	ENSG00000073111
SLC12A2	5	127419458..127525380	2.03078	4.08626	3.71444e-05	0.00272674	ENSG00000064651
CABYR	18	21718942..21741567	2.0292	4.08178	0.000470396	0.0215342	ENSG00000154040
SLC25A22	11	complement(790475..798316)	2.02826	4.07913	5.72343e-05	0.00384042	ENSG00000177542
SLC2A10	20	45338126..45364965	2.01982	4.05534	9.79897e-08	1.61287e-05	ENSG00000197496
SSX2IP	1	complement(85109390..85156486)	2.01396	4.03888	4.99797e-05	0.0034498	ENSG00000117155
DNALI1	1	38022520..38032458	2.01384	4.03854	4.03387e-05	0.00290947	ENSG00000163879
TBC1D30	12	65174589..65274812	2.0117	4.03258	4.72212e-05	0.0032988	ENSG00000111490
CHEK1	11	125495036..125546150	2.00336	4.00932	0.000823935	0.0329877	ENSG00000149554
TRIM45	1	complement(117653682..117665209)	2.00307	4.00852	0.000992467	0.0378717	ENSG00000134253
HIST1H2AH	6	27114861..27115317	1.99396	3.98328	0.000434533	0.0202454	ENSG00000184825
RPS6KA6	X	complement(83318984..83442933)	1.99176	3.97721	0.00140278	0.0498724	ENSG00000072133
ZNF793	19	37997841..38039664	1.98463	3.9576	0.00102277	0.038758	ENSG00000188227
TC2N	14	complement(92246095..92333880)	1.98226	3.95112	2.10067e-07	3.16872e-05	ENSG00000165929
HIST1H3D	6	complement(26197068..26199521)	1.97306	3.92601	1.26204e-05	0.00110977	ENSG00000197409
ATAD2	8	complement(124332090..124428590)	1.9723	3.92392	4.15463e-06	0.0004317	ENSG00000156802
ZNF334	20	complement(45129701..45142198)	1.97194	3.92296	0.000162571	0.00906584	ENSG00000198185
SERHL2	22	42949623..42970388	1.97124	3.92105	3.2103e-05	0.00241182	ENSG00000183569
ABCB9	12	complement(123405498..123466196)	1.96921	3.91553	0.000759021	0.0312106	ENSG00000150967
QPCTL	19	46195741..46207247	1.96829	3.91304	0.000970563	0.0372857	ENSG00000011478
CDC7	1	91966408..91991321	1.96518	3.90461	0.00115252	0.0424916	ENSG00000097046
PRRG4	11	32851489..32879669	1.95919	3.88842	0.00125716	0.0456154	ENSG00000135378
ERBB4	2	complement(212240446..213403565)	1.95541	3.87827	0.00058701	0.0258092	ENSG00000178568
UBE2S	19	complement(55912652..55919145)	1.95191	3.86887	0.000665172	0.0282903	ENSG00000108106
EPS8L2	11	694438..727727	1.94999	3.86373	2.9888e-05	0.002272	ENSG00000177106
MREG	2	complement(216809213..216898819)	1.94018	3.83753	0.00033951	0.0166084	ENSG00000118242
SPAG1	8	101170134..101271506	1.93616	3.82685	0.000169198	0.00933172	ENSG00000104450
EZH2	7	complement(148504475..148581413)	1.93045	3.81174	4.75104e-05	0.00331103	ENSG00000106462
SLC4A7	3	complement(27414214..27525911)	1.92453	3.79612	5.54447e-05	0.00374644	ENSG00000033867
RDH13	19	complement(55550476..55582659)	1.92305	3.79223	0.000439005	0.0204208	ENSG00000160439
ZNF587	19	58361225..58376480	1.92114	3.78722	0.000111278	0.00666895	ENSG00000198466
RUNX2	6	45295894..45632086	1.92017	3.78467	9.136e-05	0.00565655	ENSG00000124813
LRRC59	17	complement(48452420..48474914)	1.91805	3.77913	0.000102353	0.00622444	ENSG00000108829
KIAA1524	3	complement(108268716..108308491)	1.91116	3.76112	0.00139034	0.0495521	ENSG00000163507
KIAA1549	7	complement(138516126..138666064)	1.90889	3.75521	2.58584e-05	0.00201336	ENSG00000122778
SOX9	17	70117161..70122561	1.90752	3.75164	2.48947e-05	0.00195679	ENSG00000125398
TANC2	17	61086917..61505060	1.89613	3.72214	4.12028e-05	0.00296809	ENSG00000170921
DFNB31	9	complement(117164360..117267730)	1.89476	3.7186	0.000117635	0.00692128	ENSG00000095397
HYDIN	16	complement(70841281..71264625)	1.89339	3.71508	1.64279e-05	0.00138889	ENSG00000157423
RP11-1023L17.1	5	complement(34164803..34244901)	1.88928	3.70451	8.963e-05	0.00557394	ENSG00000215158
FANCA	16	complement(89803957..89883065)	1.88682	3.69819	4.61022e-05	0.00324023	ENSG00000187741
SPTBN5	15	complement(42140345..42186275)	1.88236	3.68677	0.000877464	0.0345184	ENSG00000137877
HIST3H2BB	1	228645808..228646259	1.88012	3.68106	0.00137709	0.0491406	ENSG00000196890
STIL	1	complement(47715811..47779819)	1.87842	3.67672	0.000524257	0.0235703	ENSG00000123473
HIST1H2BN	6	27806323..27823487	1.85948	3.62876	6.0355e-05	0.00401253	ENSG00000233822
CBS	21	complement(44473301..44497053)	1.85669	3.62175	0.000638392	0.0274623	ENSG00000160200
GOLM1	9	complement(88641061..88715088)	1.8565	3.62127	8.87226e-05	0.00552942	ENSG00000135052
EZR	6	complement(159186773..159240444)	1.84376	3.58944	1.60957e-06	0.000187479	ENSG00000092820
DHCR24	1	complement(55315306..55352891)	1.84262	3.5866	0.000458364	0.0211005	ENSG00000116133
FAM84B	8	complement(127564687..127570638)	1.84247	3.58624	0.00096189	0.0370475	ENSG00000168672
IGFBP2	2	217497551..217529159	1.8402	3.58059	9.06448e-05	0.00561891	ENSG00000115457
AP1G2	14	complement(24028774..24037279)	1.8396	3.57911	6.51525e-06	0.000630495	ENSG00000213983
SLC39A11	17	complement(70642088..71088851)	1.83933	3.57843	0.000136138	0.00780269	ENSG00000133195
LIN7A	12	complement(81186299..81331704)	1.83637	3.57111	0.00020628	0.0109434	ENSG00000111052
KIF22	16	29802040..29816706	1.83441	3.56626	5.20944e-05	0.00355331	ENSG00000079616
PAK4	19	39616410..39673456	1.83378	3.5647	3.27334e-05	0.0024528	ENSG00000130669
RAB11FIP1	8	complement(37716136..37756985)	1.83019	3.55583	0.000205568	0.0109257	ENSG00000156675
TUFT1	1	151512781..151556059	1.82855	3.55181	3.50665e-05	0.00259066	ENSG00000143367
HN1L	16	1728257..1752281	1.82849	3.55164	4.93647e-06	0.000499465	ENSG00000206053
NCAM2	21	22370633..22915650	1.8251	3.54332	0.000754034	0.031044	ENSG00000154654
UNC5B	10	72972327..73062621	1.82322	3.53869	0.000207139	0.0109628	ENSG00000107731
CNNM4	2	97426639..97477628	1.82297	3.53808	1.95019e-05	0.00158912	ENSG00000158158
NANS	9	100819021..100845357	1.82176	3.53513	1.89565e-05	0.00155124	ENSG00000095380
HMGB3	X	150148982..150159248	1.81808	3.52612	0.000397543	0.0188256	ENSG00000029993
ZNF682	19	complement(20107867..20150315)	1.81097	3.50878	0.00105765	0.0397162	ENSG00000197124
BZRAP1	17	complement(56378592..56406152)	1.80191	3.48681	0.000319187	0.0157207	ENSG00000005379
ZNF607	19	complement(38187264..38210691)	1.79942	3.48079	0.00100298	0.0381972	ENSG00000198182
ZNF92	7	64838712..64866038	1.79899	3.47977	6.19272e-05	0.00410289	ENSG00000146757
CCDC40	17	78010435..78074412	1.79679	3.47447	4.34047e-05	0.00310349	ENSG00000141519
DNMT3B	20	31350191..31397162	1.79435	3.46859	0.000287662	0.0144514	ENSG00000088305
STRBP	9	complement(125871779..126030855)	1.7808	3.43617	3.18893e-07	4.6174e-05	ENSG00000165209
MCM4	8	48872745..48890720	1.77614	3.42509	3.31872e-05	0.00248358	ENSG00000104738
HIST1H2BE	6	26183958..26184454	1.77368	3.41926	0.00047415	0.0216546	ENSG00000197697
UCKL1	20	complement(62571186..62587769)	1.769	3.40817	0.000223923	0.0116863	ENSG00000198276
ZNF273	7	64330550..64391344	1.76461	3.39783	0.000165511	0.00917667	ENSG00000198039
RUNX1	21	complement(36160098..37376965)	1.7637	3.39568	4.82883e-06	0.000490292	ENSG00000159216
ECT2	3	172468472..172539264	1.76172	3.39103	0.000172045	0.00943411	ENSG00000114346
MAGI3	1	113933371..114228545	1.75974	3.38638	2.65048e-05	0.00205538	ENSG00000081026
TOB1	17	complement(48939584..48945339)	1.7563	3.37831	0.000160735	0.00897213	ENSG00000141232
MICALL2	7	complement(1468101..1499138)	1.74833	3.35969	0.000493078	0.0224304	ENSG00000164877
LRRC1	6	53659295..53788919	1.74263	3.34644	1.81989e-05	0.00150848	ENSG00000137269
ARHGAP32	11	complement(128834955..129149219)	1.74203	3.34506	1.67077e-06	0.000193769	ENSG00000134909
PVRL2	19	45349432..45392485	1.74091	3.34246	9.51275e-06	0.00086412	ENSG00000130202
PADI2	1	complement(17393256..17445948)	1.73892	3.33786	0.00066563	0.0282903	ENSG00000117115
TPRN	9	complement(140086069..140098645)	1.73103	3.31964	0.00108459	0.0404519	ENSG00000176058
MDK	11	46402306..46405375	1.72717	3.31077	0.00015649	0.00879465	ENSG00000110492
LY6E	8	144099399..144105249	1.72637	3.30895	0.000501129	0.0227251	ENSG00000160932
ROGDI	16	complement(4846969..4852951)	1.72511	3.30605	0.000617383	0.0267177	ENSG00000067836
SLC7A2	8	17354597..17428082	1.71506	3.28311	9.21996e-06	0.000841492	ENSG00000003989
RCC1	1	28832455..28865812	1.71086	3.27356	0.000646717	0.0276761	ENSG00000180198
CCDC57	17	complement(80059336..80170706)	1.70909	3.26955	0.000290691	0.0145655	ENSG00000176155
ZNF675	19	complement(23708433..23870022)	1.70695	3.2647	0.000353005	0.0170868	ENSG00000197372
HSD17B7	1	162760492..162782607	1.7056	3.26165	0.000107274	0.00648278	ENSG00000132196
DDR1	6	30844198..30867933	1.7052	3.26073	0.000121301	0.00709307	ENSG00000204580
MIF	22	24236191..24237414	1.70351	3.25692	8.15283e-05	0.00515896	ENSG00000240972
NME1	17	49230897..49239789	1.69768	3.24379	0.00017724	0.00966008	ENSG00000239672
NME2	17	49230951..49249105	1.69601	3.24003	0.000610923	0.0265375	ENSG00000011052
MAP7	6	complement(136663875..136871957)	1.69322	3.23378	0.000233172	0.01206	ENSG00000135525
CANT1	17	complement(76987799..77005949)	1.69279	3.23281	7.94912e-06	0.000746739	ENSG00000171302
FCGR1A	1	149754227..149764074	1.69108	3.22898	0.000812935	0.0327744	ENSG00000150337
NUCB2	11	17229700..17371521	1.68985	3.22623	0.000927	0.0359675	ENSG00000070081
MAPK13	6	36095586..36107842	1.68925	3.2249	6.04537e-05	0.00401447	ENSG00000156711
CEP85	1	26560691..26605299	1.68648	3.2187	0.000138351	0.00792168	ENSG00000130695
HMGA1	6	34204650..34214008	1.6822	3.20918	0.000187328	0.0101145	ENSG00000137309
ARMC9	2	232063260..232239548	1.68037	3.2051	0.000104973	0.00635165	ENSG00000135931
NDUFAF6	8	95907995..96128683	1.67866	3.2013	0.000257321	0.0131095	ENSG00000156170
OBSCN	1	228395831..228566577	1.67785	3.1995	0.00079792	0.0323754	ENSG00000154358
TRPM4	19	49660998..49715093	1.67004	3.18223	0.000725548	0.0301345	ENSG00000130529
RTKN	2	complement(74652963..74669549)	1.66946	3.18096	0.000389663	0.0185284	ENSG00000114993
FANCD2	3	10068098..10143614	1.6689	3.17972	2.6766e-05	0.00207008	ENSG00000144554
AQP3	9	complement(33441152..33447609)	1.66854	3.17892	0.00119999	0.0439334	ENSG00000165272
TNC	9	complement(117782806..117880536)	1.65868	3.15727	0.000292198	0.0146157	ENSG00000041982
ZNF439	19	11959541..11994565	1.64777	3.13349	0.000284148	0.0142997	ENSG00000171291
ZNF587B	19	58331099..58370018	1.64682	3.13142	0.00017582	0.00960988	ENSG00000269343
TBC1D9	4	complement(141541919..141677274)	1.64292	3.12297	0.00092955	0.0360422	ENSG00000109436
GUSBP1	5	21341942..21589481	1.63845	3.1133	4.86197e-05	0.00337467	ENSG00000183666
BHLHE40	3	5020801..5027008	1.63447	3.10473	0.00115007	0.0424283	ENSG00000134107
WDR90	16	699311..717833	1.63063	3.09649	0.00086187	0.034058	ENSG00000161996
IGF1R	15	99192200..99507759	1.63046	3.09612	0.000688645	0.0289557	ENSG00000140443
PTK7	6	43044006..43129457	1.6251	3.08464	0.000709554	0.0296407	ENSG00000112655
PEG10	7	94285637..94299007	1.62245	3.07897	0.00130775	0.0471322	ENSG00000242265
HIST2H2BF	1	complement(149754245..149783928)	1.62081	3.07547	0.000864763	0.0341257	ENSG00000203814
STXBP2	19	7701767..7712759	1.60465	3.04121	1.33741e-05	0.00116541	ENSG00000076944
TSEN54	17	73512141..73520820	1.60366	3.03914	0.000180214	0.00980369	ENSG00000182173
ZNF703	8	37553269..37557537	1.60204	3.03572	0.000627499	0.02707	ENSG00000183779
FANCI	15	89787180..89860492	1.59668	3.02446	0.000430367	0.0200837	ENSG00000140525
C6orf132	6	complement(42068856..42110357)	1.59286	3.01646	0.000463108	0.021268	ENSG00000188112
ARRDC1	9	140500106..140509812	1.58796	3.00624	5.48932e-05	0.00372224	ENSG00000197070
SLC37A1	21	43916118..44001550	1.58458	2.9992	0.00123318	0.0449777	ENSG00000160190
SLC7A8	14	complement(23594504..23652883)	1.57774	2.98502	0.00107358	0.0401709	ENSG00000092068
SEMA4B	15	90703836..90772911	1.57651	2.98247	0.000290126	0.0145499	ENSG00000185033
RBBP8	18	20378224..20606451	1.57555	2.98049	0.000727654	0.0301786	ENSG00000101773
AMIGO2	12	complement(47469490..47473734)	1.57513	2.97963	0.00137145	0.0489696	ENSG00000139211
MYEF2	15	complement(48431625..48470714)	1.57214	2.97345	0.000111502	0.00667544	ENSG00000104177
PCDHA3	5	140180783..140391929	1.56692	2.96272	0.000986012	0.0377501	ENSG00000255408
SIGIRR	11	complement(405716..417455)	1.56334	2.95538	0.000695322	0.0291304	ENSG00000185187
MICAL2	11	12115543..12285334	1.56312	2.95491	2.46722e-05	0.00194725	ENSG00000133816
WEE1	11	9595228..9615004	1.55128	2.93076	0.00034344	0.0167499	ENSG00000166483
TRAF5	1	211499957..211548288	1.54462	2.91728	0.000110936	0.00665538	ENSG00000082512
ENO2	12	7022909..7032861	1.54375	2.91551	0.000884909	0.0347545	ENSG00000111674
FLVCR1	1	213031597..213072705	1.53942	2.90677	0.00040545	0.0191373	ENSG00000162769
CD9	12	6308881..6347425	1.53465	2.89719	8.78938e-05	0.00548368	ENSG00000010278
C8orf44-SGK3	8	67579831..67772707	1.53367	2.89522	0.000673326	0.028561	ENSG00000270024
H2AFX	11	complement(118964564..118966177)	1.53245	2.89277	0.00133391	0.0478359	ENSG00000188486
TRIM37	17	complement(57059999..57184282)	1.52899	2.88584	0.000788809	0.0321608	ENSG00000108395
RP11-1415C14.3	5	complement(69515745..69580686)	1.5276	2.88306	0.000166811	0.00923103	ENSG00000253816
HMGN1	21	complement(40714241..40721573)	1.5107	2.84949	5.68629e-05	0.00381993	ENSG00000205581
GALE	1	complement(24122089..24127271)	1.50497	2.83819	0.00105794	0.0397162	ENSG00000117308
MYO6	6	76458909..76629254	1.50065	2.82971	0.000841763	0.0334695	ENSG00000196586
REPS2	X	16964814..17171395	1.4913	2.81143	0.000563281	0.024975	ENSG00000169891
PLEKHF2	8	96146032..96168912	1.48849	2.80595	0.000202568	0.0107961	ENSG00000175895
ZNF814	19	complement(58360099..58400442)	1.48106	2.79153	0.000207934	0.0109908	ENSG00000204514
PLAU	10	75668935..75677255	1.47844	2.78647	0.000810235	0.0327255	ENSG00000122861
PSME2	14	complement(24612574..24616779)	1.47757	2.78479	0.000102059	0.00621314	ENSG00000100911
ZNF512B	20	complement(62588055..62680113)	1.47478	2.77941	0.00110272	0.0410486	ENSG00000196700
SPICE1	3	complement(113161565..113234034)	1.47438	2.77865	6.32481e-05	0.00418081	ENSG00000163611
SOX4	6	21593972..21598847	1.47069	2.77155	0.0013489	0.0482537	ENSG00000124766
ZNF93	19	20011722..20046384	1.46559	2.76177	0.000552232	0.0245794	ENSG00000184635
WDR52	3	complement(113005777..113160457)	1.46491	2.76047	0.00107971	0.0403219	ENSG00000206530
LRBA	4	complement(151185594..151936879)	1.46432	2.75934	0.00103403	0.0390197	ENSG00000198589
TNIK	3	complement(170779128..171178197)	1.46164	2.75421	0.000813574	0.0327773	ENSG00000154310
RAB3IP	12	70132461..70216984	1.45644	2.7443	0.000677861	0.0287112	ENSG00000127328
ATP8B1	18	complement(55313658..55470333)	1.45205	2.73596	8.98295e-05	0.00558034	ENSG00000081923
DLG5	10	complement(79550549..79686378)	1.45185	2.73559	0.000239889	0.0123631	ENSG00000151208
SLC22A5	5	131705444..131731306	1.44698	2.72637	0.000642997	0.0275578	ENSG00000197375
KNTC1	12	123011793..123110943	1.44113	2.71533	0.000215705	0.0113516	ENSG00000184445
BAIAP2	17	79008948..79091232	1.43547	2.7047	0.00119352	0.0437244	ENSG00000175866
VAMP8	2	85788685..85809154	1.43403	2.702	0.000592482	0.0259547	ENSG00000118640
PPP1R37	19	45594654..45651335	1.42258	2.68064	0.00100386	0.0382057	ENSG00000104866
NMRAL1	16	complement(4511681..4545764)	1.41976	2.6754	0.000184282	0.00996866	ENSG00000153406
KDM4B	19	4969125..5153606	1.41962	2.67516	0.000657733	0.0280024	ENSG00000127663
PIP4K2C	12	57984957..57997198	1.4179	2.67196	0.00131605	0.047345	ENSG00000166908
AGRN	1	955503..991496	1.41783	2.67183	0.00105592	0.0397162	ENSG00000188157
VAV2	9	complement(136627016..136857726)	1.41436	2.66542	0.000440713	0.020478	ENSG00000160293
ATP1B1	1	169074935..169101960	1.41356	2.66393	0.000104184	0.00631584	ENSG00000143153
GDAP1	8	75233365..75401107	1.41325	2.66336	0.000122243	0.00714088	ENSG00000104381
SMC4	3	160117062..160152750	1.41208	2.66121	0.00102307	0.038758	ENSG00000113810
MROH1	8	145202919..145316843	1.41155	2.66023	0.000571805	0.0252368	ENSG00000179832
SH3BP4	2	235860617..235964358	1.41032	2.65797	0.000366972	0.0176382	ENSG00000130147
OCIAD2	4	complement(48887036..48908954)	1.40343	2.6453	0.00125038	0.04549	ENSG00000145247
FMN1	15	complement(33057747..33486897)	1.39346	2.62708	0.000438128	0.0203964	ENSG00000248905
CTPS1	1	41445007..41478235	1.38794	2.61704	0.000581859	0.0256217	ENSG00000171793
CCDC88C	14	complement(91737667..91884188)	1.38732	2.61593	0.000112719	0.00672045	ENSG00000015133
ZNF217	20	complement(52183604..52226446)	1.37942	2.60163	0.000621074	0.0268372	ENSG00000171940
PLXNA3	X	153686621..153701989	1.3775	2.59819	0.000874425	0.0344599	ENSG00000130827
TSPAN13	7	16793160..16824161	1.37347	2.59093	0.000405871	0.0191415	ENSG00000106537
ZDHHC13	11	19138646..19197969	1.36721	2.57971	0.000641189	0.0275049	ENSG00000177054
ZNF692	1	complement(249144205..249153343)	1.36391	2.57383	0.00135087	0.0482944	ENSG00000171163
TCEAL3	X	102862379..102884618	1.34856	2.54657	0.00014225	0.00808081	ENSG00000196507
JUP	17	complement(39775692..39943183)	1.34709	2.54398	0.00122312	0.0446388	ENSG00000173801
GOT2	16	complement(58741035..58768261)	1.34321	2.53715	0.00132963	0.0477715	ENSG00000125166
H1F0	22	38201114..38203442	1.34192	2.53489	0.000457725	0.0210878	ENSG00000189060
PHKA1	X	complement(71798664..71934167)	1.34112	2.53348	0.000365863	0.0176382	ENSG00000067177
SH3GLB2	9	complement(131769315..131790582)	1.33137	2.51641	0.000578846	0.0255085	ENSG00000148341
NVL	1	complement(224415036..224518089)	1.32561	2.50639	0.000852547	0.033782	ENSG00000143748
TMEM87B	2	112812800..112876895	1.31693	2.49135	0.000606395	0.0263808	ENSG00000153214
SFI1	22	31884674..32014572	1.3136	2.48562	0.00105799	0.0397162	ENSG00000198089
ERN1	17	complement(62116502..62208179)	1.31198	2.48282	0.00140096	0.0498596	ENSG00000178607
DCAF13	8	104426942..104455681	1.30752	2.47516	0.000952907	0.0367751	ENSG00000164934
CBWD6	9	complement(69204538..69269662)	1.30264	2.4668	0.000138537	0.00792444	ENSG00000204790
DDX31	9	complement(135468384..135545788)	1.26974	2.41118	0.000840937	0.0334597	ENSG00000125485
CADPS2	7	complement(121958481..122526813)	1.25564	2.38773	0.000687735	0.0289557	ENSG00000081803
MYO5C	15	complement(52484519..52587995)	1.25334	2.38393	0.000408768	0.0192154	ENSG00000128833
CERS6	2	169312372..169631644	1.2508	2.37973	0.00105526	0.0397162	ENSG00000172292
EVL	14	100437786..100610573	1.23387	2.35196	0.00136677	0.0488327	ENSG00000196405
TTC8	14	89290497..89344335	1.23006	2.34577	0.000768991	0.0315308	ENSG00000165533
RCC2	1	complement(17733256..17766220)	1.2266	2.34015	0.000619605	0.0267937	ENSG00000179051
KIAA0556	16	27561454..27791690	1.22166	2.33215	0.000600074	0.0262282	ENSG00000047578
CLN3_2	16	complement(28477983..28506896)	1.20309	2.30233	0.000817776	0.0328778	ENSG00000188603
PTPLAD1	15	65822756..65870687	1.19351	2.28708	0.000911842	0.0355704	ENSG00000074696
FARP1	13	98794816..99102027	1.17083	2.25141	0.000920504	0.0357439	ENSG00000152767
MARK2	11	63606400..63678491	1.16619	2.24418	0.000704894	0.0294673	ENSG00000072518
TGFB3	14	complement(76424442..76449334)	1.14844	2.21674	0.00078354	0.0320138	ENSG00000119699
ERMP1	9	complement(5765076..5833117)	1.08724	2.12467	0.000649771	0.0277452	ENSG00000099219
ATG16L1	2	234118697..234204320	1.08272	2.11803	0.00113614	0.0420802	ENSG00000085978
SNX3	6	complement(108532426..108582464)	-1.0973	-2.13954	0.00101057	0.0384358	ENSG00000112335
RASA3	13	complement(114747194..114898086)	-1.10082	-2.14477	0.000848214	0.0336796	ENSG00000185989
MAP7D1	1	36621180..36646450	-1.10466	-2.15049	0.00139242	0.0495957	ENSG00000116871
CPQ	8	97657455..98161882	-1.10862	-2.15639	0.000939368	0.0363741	ENSG00000104324
FRMD4A	10	complement(13685706..14504141)	-1.13064	-2.18955	0.000817112	0.032874	ENSG00000151474
CTSF	11	complement(66330934..66336312)	-1.13646	-2.1984	0.00104068	0.0392448	ENSG00000174080
CPNE2	16	57126449..57181878	-1.13672	-2.1988	0.00127227	0.0459984	ENSG00000140848
CD99L2	X	complement(149934810..150067289)	-1.13983	-2.20355	0.00113132	0.041978	ENSG00000102181
KAT2B	3	20081515..20195896	-1.14341	-2.20903	0.00117192	0.0430695	ENSG00000114166
ITGB3_1	17	45331212..45421658	-1.15233	-2.22273	0.00128016	0.0462532	ENSG00000259207
CDH13	16	82660408..83830204	-1.15297	-2.2237	0.000877703	0.0345184	ENSG00000140945
PTPN21	14	complement(88932122..89021077)	-1.15432	-2.2258	0.00112238	0.0416732	ENSG00000070778
ZFPM2	8	106330920..106816760	-1.16418	-2.24106	0.000836738	0.0333846	ENSG00000169946
RFTN1	3	complement(16355081..16555533)	-1.17643	-2.26017	0.00113701	0.0420812	ENSG00000131378
MSRB3	12	65672423..65882024	-1.19056	-2.28241	0.00121935	0.0445294	ENSG00000174099
ETFDH	4	159593277..159630775	-1.1917	-2.28421	0.0010691	0.0400294	ENSG00000171503
ARHGAP24	4	86396267..86923823	-1.19732	-2.29313	0.000604441	0.0263351	ENSG00000138639
KLF11	2	10182976..10194963	-1.2242	-2.33626	0.000611998	0.026564	ENSG00000172059
YWHAG	7	complement(75956116..75988348)	-1.22502	-2.33759	0.000793326	0.0322767	ENSG00000170027
SUCLA2	13	complement(48510622..48612125)	-1.236	-2.35545	0.0010984	0.0409141	ENSG00000136143
PHYH	10	complement(13319796..13344412)	-1.24154	-2.36451	0.00057502	0.0253592	ENSG00000107537
BTD	3	15642848..15687329	-1.24198	-2.36523	0.00091969	0.0357439	ENSG00000169814
NOVA1	14	complement(26912299..27066960)	-1.25483	-2.38639	0.00118399	0.0434303	ENSG00000139910
NEK7	1	198126093..198291550	-1.25706	-2.39008	0.000793894	0.032277	ENSG00000151414
EML1	14	100204030..100408397	-1.25763	-2.39102	0.000949539	0.0366772	ENSG00000066629
GPR124	8	37641709..37702414	-1.25929	-2.39377	0.000401881	0.0189844	ENSG00000020181
AFAP1L1	5	148651434..148721365	-1.26461	-2.40263	0.000754431	0.031044	ENSG00000157510
MXRA7	17	complement(74668633..74707098)	-1.2654	-2.40393	0.000632337	0.0272423	ENSG00000182534
EPB41L4B	9	complement(111934255..112083244)	-1.26545	-2.40402	0.00114741	0.0423574	ENSG00000095203
ARHGEF40	14	21538429..21558399	-1.26686	-2.40637	0.000655124	0.0279325	ENSG00000165801
HIBADH	7	complement(27565061..27702614)	-1.28178	-2.43139	0.000277812	0.0140298	ENSG00000106049
ABHD5	3	43731605..43775863	-1.28665	-2.43961	0.000876827	0.0345184	ENSG00000011198
SGCB	4	complement(52886872..52904648)	-1.28988	-2.44508	0.000447749	0.020744	ENSG00000163069
PDE3A	12	20522179..20837315	-1.29409	-2.45222	0.000704206	0.0294599	ENSG00000172572
HABP4	9	99212483..99253618	-1.29536	-2.45439	0.00105769	0.0397162	ENSG00000130956
SELENBP1	1	complement(151336778..151345209)	-1.30073	-2.46354	0.000787186	0.03214	ENSG00000143416
SLC25A1	22	complement(19163095..19166343)	-1.3086	-2.47702	0.000641288	0.0275049	ENSG00000100075
CSPG4	15	complement(75966663..76005189)	-1.30897	-2.47765	0.00117942	0.0432902	ENSG00000173546
ECHS1	10	complement(135175984..135187193)	-1.31227	-2.48332	0.000591543	0.0259493	ENSG00000127884
FOXO1	13	complement(41129804..41240734)	-1.32275	-2.50142	0.00134017	0.0480012	ENSG00000150907
KCNJ8	12	complement(21917889..21928515)	-1.32412	-2.50381	0.00127073	0.0459984	ENSG00000121361
TK2	16	complement(66541906..66586447)	-1.32419	-2.50392	0.000722146	0.0300364	ENSG00000166548
KANK2	19	complement(11274943..11308467)	-1.32516	-2.5056	0.000498391	0.0226186	ENSG00000197256
VTI1B	14	complement(68113792..68141548)	-1.32571	-2.50655	0.000180867	0.00982995	ENSG00000100568
AIF1L	9	133971863..133998539	-1.33957	-2.53076	0.00079619	0.0323476	ENSG00000126878
MARCH2	19	8478154..8503901	-1.34629	-2.54257	0.000448338	0.0207547	ENSG00000099785
FOXN3	14	complement(89591215..90085493)	-1.35162	-2.55199	0.000821747	0.0329422	ENSG00000053254
RASGRF2	5	80256491..80525975	-1.35482	-2.55765	0.000267745	0.0136166	ENSG00000113319
F8	X	complement(154064063..154255215)	-1.36013	-2.56709	0.00115553	0.0425485	ENSG00000185010
F3	1	complement(94994781..95007356)	-1.36466	-2.57515	0.000973766	0.0373803	ENSG00000117525
QDPR	4	complement(17461884..17513857)	-1.36629	-2.57807	0.00130989	0.0471798	ENSG00000151552
EIF4E3	3	complement(71724567..71803924)	-1.36884	-2.58262	0.00132395	0.047597	ENSG00000163412
TINAGL1	1	32042116..32053288	-1.3691	-2.58309	0.000282854	0.0142595	ENSG00000142910
RAMP2	17	40910465..40915059	-1.37309	-2.59025	0.00126812	0.0459329	ENSG00000131477
FAM69A	1	complement(93307724..93427057)	-1.37539	-2.59438	0.00124523	0.0453866	ENSG00000154511
CELF2	10	11047259..11378674	-1.37703	-2.59733	0.00113626	0.0420802	ENSG00000048740
BTBD6	14	105714827..105717430	-1.37866	-2.60027	0.000183699	0.00995575	ENSG00000184887
CFL2	14	complement(35179593..35184029)	-1.38122	-2.60488	0.000101864	0.00620782	ENSG00000165410
RHOBTB3	5	95049226..95160087	-1.38407	-2.61004	0.000857842	0.0339453	ENSG00000164292
PDXK	21	45138975..45182188	-1.38765	-2.61653	9.17454e-05	0.00566277	ENSG00000160209
PPL	16	complement(4932508..5010742)	-1.39027	-2.62127	0.000506062	0.0228769	ENSG00000118898
SDC2	8	97505579..97624000	-1.39361	-2.62736	1.9297e-05	0.00157464	ENSG00000169439
SOBP	6	107811162..107981357	-1.39511	-2.63009	0.000590186	0.0259094	ENSG00000112320
PXDC1	6	complement(3722848..3752260)	-1.3955	-2.6308	0.00107616	0.0402268	ENSG00000168994
SHMT1	17	complement(18231187..18266856)	-1.39705	-2.63362	0.000374477	0.0179243	ENSG00000176974
ZNF219	14	complement(21558205..21572881)	-1.39732	-2.63412	0.00116965	0.0430135	ENSG00000165804
NDRG2	14	complement(21484922..21539031)	-1.39802	-2.6354	0.00114631	0.0423574	ENSG00000165795
MAP7D3	X	complement(135295381..135338641)	-1.3982	-2.63573	0.00120215	0.0439848	ENSG00000129680
MDFIC	7	114562209..114659256	-1.40599	-2.64999	0.000312277	0.015433	ENSG00000135272
PCDH18	4	complement(138440072..138453648)	-1.40801	-2.65372	0.000224252	0.0116929	ENSG00000189184
CCDC107	9	35658301..35661508	-1.41025	-2.65783	0.000970655	0.0372857	ENSG00000159884
TSKU	11	76493295..76509198	-1.41222	-2.66147	0.000345871	0.0168199	ENSG00000182704
TM7SF2	11	64879317..64883856	-1.42029	-2.6764	0.00125702	0.0456154	ENSG00000149809
NPR2	9	35792151..35809729	-1.42605	-2.68711	0.000108966	0.00656445	ENSG00000159899
ALAD	9	complement(116148597..116163613)	-1.43026	-2.69495	0.00015509	0.00872443	ENSG00000148218
CDC14B	9	complement(99252523..99382112)	-1.4341	-2.70213	0.00088608	0.0347667	ENSG00000081377
DHDDS	1	26758773..26797785	-1.43907	-2.71147	8.14311e-05	0.00515846	ENSG00000117682
EHBP1	2	62900986..63273622	-1.44121	-2.71548	0.000143807	0.00815326	ENSG00000115504
TMBIM1	2	complement(219138915..219157309)	-1.44408	-2.7209	0.000969642	0.0372857	ENSG00000135926
RGCC	13	42031695..42045018	-1.44519	-2.72298	0.000641067	0.0275049	ENSG00000102760
PCYOX1	2	70484518..70508323	-1.44612	-2.72474	0.000113863	0.00678168	ENSG00000116005
CD34	1	complement(208057594..208084747)	-1.44714	-2.72668	0.000188446	0.0101464	ENSG00000174059
HSDL2	9	115142217..115234690	-1.44908	-2.73034	0.000108434	0.00653919	ENSG00000119471
SRPX	X	complement(38008589..38080696)	-1.45038	-2.73281	0.000990855	0.0378551	ENSG00000101955
BIN1	2	complement(127805603..127864931)	-1.45349	-2.73869	0.000326954	0.0160485	ENSG00000136717
PPAP2A	5	complement(54720682..54830878)	-1.45615	-2.74375	0.000744034	0.0307888	ENSG00000067113
C2CD2	21	complement(43305221..43373999)	-1.45979	-2.75068	0.000421402	0.0197291	ENSG00000157617
OLFML1	11	7506619..7532608	-1.45979	-2.75069	0.000744789	0.0307888	ENSG00000183801
DGAT1	8	complement(145539954..145550573)	-1.46522	-2.76106	0.000949735	0.0366772	ENSG00000185000
RNASE4	14	21152259..21168761	-1.47379	-2.77751	0.000414146	0.0194524	ENSG00000258818
PTRF	17	complement(40554470..40575535)	-1.47526	-2.78035	0.00125777	0.0456154	ENSG00000177469
NCF2	1	complement(183524698..183560011)	-1.47584	-2.78145	0.000494654	0.0224844	ENSG00000116701
COPZ2	17	complement(46103533..46115392)	-1.48676	-2.80259	0.000504129	0.0228074	ENSG00000005243
FOXP2	7	113726382..114333827	-1.49418	-2.81704	0.000701247	0.0293574	ENSG00000128573
PC	11	complement(66615704..66725847)	-1.49422	-2.81711	0.000840686	0.0334597	ENSG00000173599
ACOT2	14	74034324..74042357	-1.49929	-2.82703	0.000366945	0.0176382	ENSG00000119673
PDGFRL	8	17433942..17501580	-1.49941	-2.82728	0.000205441	0.0109257	ENSG00000104213
CAMK1	3	complement(9799026..9811676)	-1.50875	-2.84563	0.000449809	0.0207895	ENSG00000134072
METTL7A	12	51317255..51326300	-1.5092	-2.84653	0.001265	0.0458489	ENSG00000185432
COBLL1	2	complement(165510134..165700189)	-1.51184	-2.85173	0.000838527	0.0334098	ENSG00000082438
AKAP7	6	131456806..131604675	-1.51335	-2.85471	0.000827416	0.0331041	ENSG00000118507
CTIF	18	46065417..46389588	-1.5143	-2.8566	0.000116083	0.00686434	ENSG00000134030
PPP1R14A	19	complement(38741877..38747231)	-1.51768	-2.8633	0.00101979	0.0386842	ENSG00000167641
FERMT2	14	complement(53323986..53419153)	-1.51828	-2.86449	0.000449658	0.0207895	ENSG00000073712
MLTK	2	173940163..174132738	-1.51847	-2.86486	0.000172114	0.00943411	ENSG00000091436
FBLN1	22	45898118..45997015	-1.51993	-2.86776	0.000617226	0.0267177	ENSG00000077942
ATP2B4	1	203595689..203713209	-1.52173	-2.87136	0.000684721	0.0288958	ENSG00000058668
GPT2	16	46918290..46965209	-1.52418	-2.87622	0.000203153	0.0108173	ENSG00000166123
S100A4	1	complement(153516089..153522612)	-1.52463	-2.87713	0.00013152	0.00757559	ENSG00000196154
EMILIN2	18	2847028..2915991	-1.5334	-2.89466	0.000232076	0.0120141	ENSG00000132205
FAM213A	10	82167585..82192753	-1.53558	-2.89905	0.000606403	0.0263808	ENSG00000122378
ACAA2	18	complement(47309869..47340330)	-1.53845	-2.90483	3.50399e-05	0.00259066	ENSG00000167315
STRADB	2	202252581..202345569	-1.54039	-2.90873	8.19555e-05	0.00517193	ENSG00000082146
PPAP2B	1	complement(56960419..57110974)	-1.54383	-2.91568	1.73956e-05	0.00144604	ENSG00000162407
SSC5D	19	55999771..56030465	-1.54388	-2.91578	0.000170772	0.00938726	ENSG00000179954
SOX17	8	55370495..55373448	-1.54451	-2.91704	0.000383693	0.0183199	ENSG00000164736
PDGFRA	4	55095264..55164414	-1.54721	-2.9225	0.000158428	0.00887766	ENSG00000134853
RECK	9	36036430..36124448	-1.55151	-2.93125	2.09911e-05	0.00168902	ENSG00000122707
SDK1	7	3341080..4308632	-1.55625	-2.94088	0.000710535	0.0296602	ENSG00000146555
PDE2A	11	complement(72287185..72385635)	-1.56237	-2.95338	0.00067852	0.0287181	ENSG00000186642
PALM	19	708953..748329	-1.56274	-2.95414	0.000112231	0.00671216	ENSG00000099864
NFIX	19	13106422..13209610	-1.56774	-2.9644	0.00133709	0.0479203	ENSG00000008441
APCDD1	18	10454625..10489945	-1.57226	-2.9737	9.80678e-05	0.00599647	ENSG00000154856
ARHGEF6	X	complement(135747706..135864247)	-1.57535	-2.98007	0.00103207	0.0389965	ENSG00000129675
H19	11	complement(2016406..2022700)	-1.58952	-3.0095	0.00106506	0.0399297	ENSG00000130600
VIM	10	17270258..17279592	-1.58953	-3.00952	0.000408448	0.0192154	ENSG00000026025
KANK1	9	470291..746105	-1.59537	-3.02172	0.000717659	0.0298945	ENSG00000107104
VKORC1L1	7	65338254..65424550	-1.59611	-3.02327	7.02137e-05	0.0045476	ENSG00000196715
HADH	4	108910870..108956331	-1.60259	-3.03688	0.000690901	0.0290083	ENSG00000138796
ANGPTL1	1	complement(178818840..178840187)	-1.60267	-3.03705	8.16222e-05	0.00515926	ENSG00000116194
ABCA9	17	complement(66970629..67057205)	-1.60811	-3.04853	0.000550517	0.0245409	ENSG00000154258
ACSS2	20	33459949..33515769	-1.6082	-3.04871	0.000131476	0.00757559	ENSG00000131069
ACOT1	14	74003818..74010498	-1.60964	-3.05175	0.000508899	0.0229872	ENSG00000184227
RARRES2	7	complement(150035408..150038763)	-1.61343	-3.05978	0.000365412	0.0176365	ENSG00000106538
FAM13A	4	complement(89647106..90032549)	-1.6155	-3.06417	0.000469796	0.0215238	ENSG00000138640
PTPRS	19	complement(5158506..5340814)	-1.61566	-3.06452	0.00124931	0.0454797	ENSG00000105426
SAMD4A	14	55033815..55260033	-1.61574	-3.0647	4.41807e-05	0.00314195	ENSG00000020577
APBB1IP	10	26727132..26856732	-1.61664	-3.0666	0.000141706	0.00808081	ENSG00000077420
ITSN1	21	35014706..35272165	-1.61804	-3.06958	0.00109349	0.0407574	ENSG00000205726
NLGN4X	X	complement(5758678..6146904)	-1.6235	-3.08121	8.27246e-05	0.00520616	ENSG00000146938
MYOM1	18	complement(3066805..3220106)	-1.63215	-3.09974	0.000687074	0.0289528	ENSG00000101605
CD302	2	complement(160625364..160654753)	-1.63255	-3.10061	0.000640176	0.0275049	ENSG00000241399
ACKR4	3	132316081..132337811	-1.63342	-3.10247	0.000765761	0.031443	ENSG00000129048
DCN	12	complement(91539025..91576900)	-1.63693	-3.11003	0.000307003	0.0151983	ENSG00000011465
RHOQ	2	46768945..46810260	-1.63826	-3.11289	0.000126683	0.00735564	ENSG00000119729
THSD7B	2	137523115..138435287	-1.63951	-3.11561	0.000793328	0.0322767	ENSG00000144229
CTD-2541J13.2	18	65173826..65181267	-1.6412	-3.11925	9.22303e-05	0.00568062	ENSG00000263424
PODN	1	53527854..53551174	-1.64525	-3.12802	1.39892e-05	0.00120988	ENSG00000174348
ECHDC1	6	complement(127609855..127664754)	-1.64544	-3.12844	9.18425e-05	0.00566277	ENSG00000093144
SEMA3A	7	complement(83585093..84122040)	-1.64635	-3.13041	0.000668841	0.0283916	ENSG00000075213
VEGFB	11	64002010..64006259	-1.64708	-3.13199	3.89941e-06	0.000408858	ENSG00000173511
IGF1	12	complement(102789645..102874423)	-1.64815	-3.13431	0.00045754	0.0210878	ENSG00000017427
GDPD5	11	complement(75145685..75236948)	-1.65135	-3.14127	0.000516647	0.0233007	ENSG00000158555
ANGPTL2	9	complement(129849611..129885162)	-1.65262	-3.14403	6.48934e-05	0.00426517	ENSG00000136859
GAS1	9	complement(89559279..89562104)	-1.65483	-3.14887	2.32957e-05	0.00185636	ENSG00000180447
LRP1	12	57522276..57607134	-1.65958	-3.15925	0.000388537	0.0184943	ENSG00000123384
FAM149A	4	187025573..187093821	-1.66106	-3.16248	0.000688279	0.0289557	ENSG00000109794
UGP2	2	64068074..64118696	-1.66187	-3.16427	0.000519819	0.0234255	ENSG00000169764
GBE1	3	complement(81538850..81811312)	-1.66734	-3.17627	3.23626e-05	0.00242816	ENSG00000114480
PLA2G4A	1	186798085..186958113	-1.66838	-3.17858	5.60239e-05	0.00378116	ENSG00000116711
GID4	17	17942606..17971718	-1.67012	-3.18242	0.000465171	0.0213288	ENSG00000141034
CACNA2D1	7	complement(81575760..82073114)	-1.67728	-3.19824	0.000603758	0.0263252	ENSG00000153956
NMT2	10	complement(15144583..15210692)	-1.6782	-3.20027	3.65302e-05	0.00268506	ENSG00000152465
AKAP2	9	112542769..112934792	-1.68005	-3.20439	0.000280994	0.0141781	ENSG00000241978
UST	6	149068464..149398126	-1.68137	-3.20732	0.000522441	0.023507	ENSG00000111962
DENND2A	7	complement(140218220..140373793)	-1.68156	-3.20775	0.000690102	0.0289958	ENSG00000146966
MT1X	16	56716336..56718108	-1.68291	-3.21076	0.00133075	0.0477822	ENSG00000187193
UCHL1	4	41258430..41270472	-1.68378	-3.21268	0.000292658	0.014626	ENSG00000154277
DHRS3	1	complement(12627939..12677737)	-1.68782	-3.22169	0.000158367	0.00887766	ENSG00000162496
GPR133	12	131438452..131626014	-1.69467	-3.23702	0.000390394	0.0185479	ENSG00000111452
C5AR1	19	47793280..47825323	-1.70579	-3.26208	0.000603067	0.026315	ENSG00000197405
FADS3	11	complement(61640991..61659523)	-1.70747	-3.26587	1.49561e-05	0.00128389	ENSG00000221968
ANK2	4	113739265..114304896	-1.70773	-3.26646	0.0007276	0.0301786	ENSG00000145362
ACADS	12	121163538..121177811	-1.70821	-3.26754	0.000120745	0.00706765	ENSG00000122971
DSEL	18	complement(65173819..65184217)	-1.71084	-3.27352	0.000520895	0.0234557	ENSG00000171451
TENM3	4	183065140..183724177	-1.71298	-3.27838	4.54126e-05	0.00320736	ENSG00000218336
STAT5A	17	40439565..40463961	-1.71501	-3.28299	7.08692e-06	0.000673409	ENSG00000126561
ADAMTS5	21	complement(28290231..28338832)	-1.72204	-3.29902	0.000230333	0.011956	ENSG00000154736
CAT	11	34460472..34493609	-1.72276	-3.30066	0.000350497	0.0170162	ENSG00000121691
ADRBK2	22	25960816..26125261	-1.72655	-3.30935	3.46887e-05	0.00256932	ENSG00000100077
TSPAN3	15	complement(77336359..77376326)	-1.72941	-3.31593	3.408e-05	0.00253398	ENSG00000140391
SCN4B	11	complement(118004092..118023603)	-1.7305	-3.31842	3.85366e-05	0.002804	ENSG00000177098
GCOM1	15	57884106..58006943	-1.73074	-3.31899	0.000114168	0.00679283	ENSG00000137878
KLF2	19	16435628..16438685	-1.73341	-3.32514	2.63528e-06	0.000291106	ENSG00000127528
GYPC	2	127413509..127454246	-1.73821	-3.33622	0.000561309	0.024945	ENSG00000136732
ITGB1BP1	2	complement(9543604..9563676)	-1.74368	-3.34889	1.67698e-05	0.00140615	ENSG00000119185
ANTXR2	4	complement(80822303..81046608)	-1.74555	-3.35322	3.36397e-05	0.00251094	ENSG00000163297
PALM2-AKAP2	9	112542589..112934792	-1.74613	-3.35457	0.000230607	0.0119595	ENSG00000157654
AKAP12	6	151561134..151679692	-1.7465	-3.35544	0.000977513	0.0374992	ENSG00000131016
GSN	9	123970072..124095121	-1.74797	-3.35886	0.00106496	0.0399297	ENSG00000148180
GNAL	18	11688955..11885684	-1.75303	-3.37066	0.000644422	0.0275984	ENSG00000141404
CILP	15	complement(65488337..65503826)	-1.75682	-3.37952	8.07374e-05	0.0051314	ENSG00000138615
EMP1	12	13349650..13369708	-1.75994	-3.38683	0.000534602	0.023956	ENSG00000134531
KANK4	1	complement(62702651..62785085)	-1.76279	-3.39355	0.00018968	0.0102034	ENSG00000132854
FAM47E-STBD1_1	4	77172874..77232282	-1.7633	-3.39474	0.000253545	0.01294	ENSG00000272414
SIK2	11	111473115..111601577	-1.76389	-3.39613	0.000286823	0.0144218	ENSG00000170145
LTBP4	19	41098789..41135725	-1.76931	-3.4089	2.82317e-05	0.00216892	ENSG00000090006
THBS4	5	79287134..79379110	-1.77534	-3.42319	0.000765162	0.0314408	ENSG00000113296
KCNAB1	3	155755490..156256545	-1.77682	-3.42669	0.000692485	0.0290537	ENSG00000169282
ACACB	12	109554400..109706031	-1.7774	-3.42807	0.00116297	0.0427951	ENSG00000076555
TLN2	15	62682725..63136830	-1.78046	-3.43536	0.000324913	0.0159755	ENSG00000171914
PPP1R15A	19	49375649..49379314	-1.78187	-3.43872	6.53818e-06	0.000631656	ENSG00000087074
FZD4	11	complement(86656721..86666433)	-1.78336	-3.44228	4.40126e-05	0.00313918	ENSG00000174804
PTH1R	3	46919236..46945287	-1.78337	-3.44228	0.000248974	0.0127322	ENSG00000160801
PTGER3	1	complement(71318036..71513491)	-1.78623	-3.44914	6.18782e-05	0.00410289	ENSG00000050628
SOD3	4	24791534..24802464	-1.78695	-3.45084	0.0005652	0.0250409	ENSG00000109610
OGN	9	complement(95146249..95166978)	-1.79201	-3.46296	0.000226342	0.01177	ENSG00000106809
FAXDC2	5	complement(154198051..154238812)	-1.79927	-3.48044	4.63175e-05	0.00324745	ENSG00000170271
STX11	6	144471663..144509507	-1.79959	-3.48121	0.000277292	0.0140228	ENSG00000135604
SPTBN1	2	54683422..54896812	-1.80165	-3.48619	0.000312789	0.0154451	ENSG00000115306
ADM	11	10326227..10328944	-1.80239	-3.48797	0.000594929	0.0260385	ENSG00000148926
COX7A1	19	complement(36641824..36643771)	-1.8048	-3.49381	0.000205805	0.0109283	ENSG00000161281
SYNE3	14	complement(95883831..95942173)	-1.81304	-3.51382	0.000168298	0.00930153	ENSG00000176438
PKDCC	2	42275160..42285668	-1.8136	-3.51517	0.000963057	0.0370677	ENSG00000162878
CD248	11	complement(66081958..66084515)	-1.81641	-3.52204	2.20836e-06	0.000248701	ENSG00000174807
BOK	2	242498136..242513546	-1.81788	-3.52563	0.000272293	0.0138235	ENSG00000176720
FMOD	1	complement(203309756..203320617)	-1.81852	-3.5272	2.64503e-05	0.00205391	ENSG00000122176
ARHGAP20	11	complement(110447766..110583912)	-1.81911	-3.52863	0.00041755	0.0195646	ENSG00000137727
GHR	5	42423879..42721979	-1.82147	-3.53442	0.00055035	0.0245409	ENSG00000112964
PLAC9	10	81891438..81905115	-1.82332	-3.53895	0.000311182	0.015392	ENSG00000189129
C3	19	complement(6677715..6730573)	-1.82507	-3.54324	0.000352294	0.0170747	ENSG00000125730
MTURN	7	30174426..30202378	-1.82573	-3.54486	5.16859e-05	0.00353379	ENSG00000180354
OLFM2	19	complement(9964394..10047228)	-1.82721	-3.54849	0.000192938	0.0103114	ENSG00000105088
AOX1	2	201450591..201541787	-1.83131	-3.55861	0.000190361	0.0102066	ENSG00000138356
PLA2G16	11	complement(63340667..63384355)	-1.83427	-3.56591	6.62037e-06	0.000636181	ENSG00000176485
ANGPT1	8	complement(108261721..108510283)	-1.8536	-3.61401	0.000371733	0.0178225	ENSG00000154188
SEMA3G	3	complement(52467069..52479101)	-1.85472	-3.61681	0.000241851	0.012431	ENSG00000010319
CPM	12	complement(69235977..69365350)	-1.87285	-3.66256	0.000408695	0.0192154	ENSG00000135678
CLCN4	X	10125024..10205700	-1.8758	-3.67004	0.000531701	0.0238493	ENSG00000073464
MCAM	11	complement(119179241..119192231)	-1.8806	-3.68229	0.00016413	0.00913517	ENSG00000076706
C19orf12	19	complement(30191721..30206364)	-1.88249	-3.68711	8.57671e-06	0.000797388	ENSG00000131943
CTD-2540B15.7	19	33792185..33792846	-1.88274	-3.68775	3.39435e-05	0.00252709	ENSG00000267727
FPR1	19	complement(52248425..52307363)	-1.88506	-3.69367	0.000859129	0.0339729	ENSG00000171051
CCBE1	18	complement(57098172..57364612)	-1.88972	-3.70564	0.000440944	0.020478	ENSG00000183287
ACSM5	16	20420856..20452658	-1.89384	-3.71624	7.84518e-05	0.00500341	ENSG00000183549
EPDR1	7	37723446..37991543	-1.89453	-3.71801	0.000190625	0.0102066	ENSG00000086289
ALDH1A2	15	complement(58245622..58790065)	-1.8964	-3.72283	5.10686e-05	0.00350819	ENSG00000128918
DTX1	12	113494514..113535833	-1.89657	-3.72327	0.000956491	0.0368888	ENSG00000135144
EGFR	7	55086714..55324313	-1.89862	-3.72857	0.000141789	0.00808081	ENSG00000146648
DUSP1	5	complement(172195093..172198198)	-1.89896	-3.72943	0.000143685	0.00815326	ENSG00000120129
CLEC3B	3	45043040..45077563	-1.90057	-3.73362	0.000648812	0.0277247	ENSG00000163815
MAMDC2	9	72658497..72841886	-1.90184	-3.73691	4.02449e-07	5.61611e-05	ENSG00000165072
GLDN	15	51633826..51700210	-1.90313	-3.74024	0.000571079	0.025224	ENSG00000186417
GNG2	14	52292913..52446060	-1.9054	-3.74613	0.000115024	0.00683674	ENSG00000186469
CNKSR2	X	21392536..21672813	-1.90775	-3.75224	0.000665966	0.0282903	ENSG00000149970
RGS2	1	192778169..192781403	-1.91076	-3.76008	0.000220963	0.0115631	ENSG00000116741
ECM2	9	complement(95256365..95298937)	-1.9108	-3.76017	4.4914e-05	0.00318382	ENSG00000106823
ECHDC3	10	11784365..11806069	-1.9147	-3.77035	3.78528e-05	0.00276469	ENSG00000134463
EBF3	10	complement(131633547..131762105)	-1.9147	-3.77036	7.46427e-05	0.0048075	ENSG00000108001
P2RY14	3	complement(150929905..150996255)	-1.91853	-3.78037	0.000407979	0.0192154	ENSG00000174944
NMNAT2	1	complement(183217372..183387737)	-1.92191	-3.78923	0.000549227	0.0245212	ENSG00000157064
LILRB5	19	complement(54754263..54761164)	-1.92725	-3.80329	0.000153284	0.00863125	ENSG00000105609
TMEM37	2	120187477..120196096	-1.93401	-3.82115	0.000245775	0.012602	ENSG00000171227
CAV2	7	115927434..116148595	-1.93848	-3.83303	4.95386e-05	0.00342343	ENSG00000105971
GALNT15	3	16216156..16273499	-1.94978	-3.86317	0.000330587	0.0162131	ENSG00000131386
BMP2	20	6748311..6760927	-1.94993	-3.86355	0.00130209	0.0469573	ENSG00000125845
ABI3BP	3	complement(100468000..100712359)	-1.9533	-3.87261	0.000415795	0.0194981	ENSG00000154175
ANXA1	9	75766673..75785309	-1.95656	-3.88134	3.12859e-05	0.00236141	ENSG00000135046
PECR	2	complement(216861052..216947678)	-1.95973	-3.8899	5.26258e-06	0.000527839	ENSG00000115425
DPP4	2	complement(162848751..162931052)	-1.96261	-3.89768	4.50956e-05	0.00319278	ENSG00000197635
AKR1C3	10	5077546..5149878	-1.96357	-3.90027	0.000366257	0.0176382	ENSG00000196139
CD209	19	complement(7804879..7812464)	-1.96682	-3.90905	0.000190277	0.0102066	ENSG00000090659
LARP6	15	complement(71123863..71146498)	-1.96804	-3.91235	5.0913e-05	0.00350166	ENSG00000166173
ABCC9	12	complement(21950335..22094336)	-1.96838	-3.9133	2.47436e-05	0.00195022	ENSG00000069431
ADCYAP1R1	7	31092076..31151089	-1.96953	-3.91642	0.00102905	0.0389335	ENSG00000078549
NAALAD2	11	89864683..89926062	-1.97483	-3.93083	0.000182955	0.00992477	ENSG00000077616
ADH1C	4	complement(100257649..100274184)	-1.97761	-3.9384	3.88339e-05	0.00282208	ENSG00000248144
MMP28	17	complement(34083268..34122711)	-1.97901	-3.94222	0.00051008	0.0230225	ENSG00000129270
ASPA	17	3375668..3406713	-1.97947	-3.94349	0.000219186	0.0114909	ENSG00000108381
RBPMS2	15	complement(65032091..65067786)	-1.98025	-3.94562	0.000947872	0.0366542	ENSG00000166831
CCL3	17	complement(34415602..34417515)	-1.98941	-3.97075	9.7216e-05	0.00595595	ENSG00000006075
FBLN2	3	13573824..13679922	-1.99117	-3.9756	2.09884e-05	0.00168902	ENSG00000163520
SOX6	11	complement(15987995..16761138)	-1.99146	-3.97641	9.42878e-05	0.00580116	ENSG00000110693
HSPB2	11	111782966..111789574	-1.99213	-3.97824	0.00125213	0.0455189	ENSG00000170276
PPARG	3	12328867..12475855	-1.99401	-3.98341	0.000651159	0.0277839	ENSG00000132170
RNF157	17	complement(74138534..74236454)	-1.99637	-3.98995	0.000938059	0.0363478	ENSG00000141576
ACO1	9	32384618..32454767	-1.99984	-3.99955	4.41838e-05	0.00314195	ENSG00000122729
NLRP3	1	247579458..247612410	-2.0013	-4.00362	0.000110249	0.00662099	ENSG00000162711
PFKFB1	X	complement(54959394..55024967)	-2.00284	-4.00788	0.000589146	0.0258834	ENSG00000158571
PHGDH	1	120202421..120286838	-2.0058	-4.01611	4.32958e-05	0.00310338	ENSG00000092621
CKMT2	5	80529104..80562216	-2.00837	-4.02328	0.000193322	0.0103224	ENSG00000131730
ADAMTSL4	1	150521884..150533413	-2.0151	-4.04209	9.64665e-06	0.000872169	ENSG00000143382
AFF2	X	147582139..148082193	-2.01752	-4.04889	0.000265385	0.0135085	ENSG00000155966
MEDAG	13	31480328..31499709	-2.01866	-4.05209	0.000176283	0.00962608	ENSG00000102802
MFAP5	12	complement(8789942..8815484)	-2.02006	-4.05601	3.66972e-07	5.20911e-05	ENSG00000197614
PNPLA2	11	818902..825573	-2.02264	-4.06326	0.000171046	0.00939341	ENSG00000177666
CNTFR	9	complement(34551430..34590121)	-2.0293	-4.08206	7.60332e-05	0.00488074	ENSG00000122756
PGM1	1	64058947..64125916	-2.03015	-4.08447	3.75818e-05	0.00275185	ENSG00000079739
BANK1	4	102332443..102995969	-2.03016	-4.08451	0.000117725	0.00692128	ENSG00000153064
SCN4A	17	complement(62015914..62050278)	-2.03115	-4.08729	7.47913e-05	0.00481171	ENSG00000007314
MGLL	3	complement(127407909..127542051)	-2.03497	-4.09815	2.01786e-05	0.00163503	ENSG00000074416
RNF150	4	complement(141780961..142134031)	-2.03554	-4.09976	5.86309e-05	0.0039069	ENSG00000170153
TBX5	12	complement(114791736..114846247)	-2.04207	-4.11835	2.25295e-05	0.00180027	ENSG00000089225
PID1	2	complement(229715242..230136001)	-2.04355	-4.12259	7.24371e-05	0.00467588	ENSG00000153823
AIFM2	10	complement(71857979..71892690)	-2.05014	-4.14146	4.14091e-07	5.75078e-05	ENSG00000042286
ME1	6	complement(83920108..84140797)	-2.05591	-4.15807	1.54365e-06	0.000181263	ENSG00000065833
TBX15	1	complement(119425669..119532179)	-2.05911	-4.16728	3.48489e-06	0.000372149	ENSG00000092607
MT1A	16	56672578..56673999	-2.05944	-4.16824	0.000680922	0.0287986	ENSG00000205362
PRKAR2B	7	106685094..106802256	-2.06081	-4.1722	0.000804018	0.0325512	ENSG00000005249
CAV1	7	116164839..116201233	-2.06511	-4.18467	0.000217966	0.0114374	ENSG00000105974
SYNPO	5	149980642..150038782	-2.06527	-4.18512	1.51815e-05	0.00129746	ENSG00000171992
PTGIS	20	complement(48120411..48184683)	-2.07142	-4.20301	2.84357e-06	0.000309382	ENSG00000124212
ACADL	2	complement(211052663..211090215)	-2.07724	-4.22	0.00121767	0.0444961	ENSG00000115361
GALNT12	9	101569981..101612363	-2.08281	-4.23631	3.91071e-05	0.00283836	ENSG00000119514
RP11-162P23.2	12	112191694..112229222	-2.08543	-4.24402	1.87408e-06	0.00021568	ENSG00000257767
PPP1R1B	17	37782993..37792879	-2.08666	-4.24764	7.17849e-05	0.00464415	ENSG00000131771
PPP2R1B	11	complement(111597632..111637151)	-2.08755	-4.25025	5.80096e-08	1.03438e-05	ENSG00000137713
C1QTNF7	4	15341442..15447790	-2.09125	-4.26118	0.000542643	0.0242648	ENSG00000163145
NPR1	1	153651113..153666468	-2.09292	-4.26611	4.61992e-05	0.0032431	ENSG00000169418
GNAI1	7	79763271..79848718	-2.09418	-4.26984	6.78399e-06	0.000649969	ENSG00000127955
SCD	10	102106881..102124591	-2.09898	-4.28406	0.00030096	0.0149504	ENSG00000099194
TNS1	2	complement(218664512..218867718)	-2.10069	-4.28913	5.80624e-05	0.00388695	ENSG00000079308
LYVE1	11	complement(10578513..10633236)	-2.10597	-4.30486	0.000112718	0.00672045	ENSG00000133800
PI16	6	36922209..36932613	-2.11117	-4.32041	0.000957468	0.0369018	ENSG00000164530
FFAR3	19	35849362..35851387	-2.11496	-4.33177	0.000568423	0.0251259	ENSG00000185897
CFD	19	859453..863453	-2.11634	-4.33594	0.000394728	0.0187076	ENSG00000197766
PLXNA4	7	complement(131808091..132333447)	-2.11737	-4.33902	0.000801582	0.0324753	ENSG00000221866
PDZD2	5	31639517..32111037	-2.12343	-4.35729	2.13746e-05	0.00171749	ENSG00000133401
NPR3	5	32689176..32791819	-2.12818	-4.37165	2.56485e-05	0.00199972	ENSG00000113389
TYRO3	15	41849873..41871536	-2.12942	-4.37541	2.1594e-07	3.24884e-05	ENSG00000092445
HSPA12A	10	complement(118430703..118502085)	-2.13366	-4.38829	1.72844e-05	0.00144094	ENSG00000165868
MRAS	3	138066539..138124375	-2.13377	-4.38863	1.49705e-06	0.000176508	ENSG00000158186
HCAR2	12	complement(123185840..123187890)	-2.1358	-4.39481	6.55957e-06	0.000632664	ENSG00000182782
ZFP36	19	39897453..39900052	-2.14348	-4.41828	0.000125904	0.00732514	ENSG00000128016
NMB	15	complement(85198360..85201794)	-2.14707	-4.42926	0.00022157	0.0115844	ENSG00000197696
GPC3	X	complement(132669773..133119922)	-2.14795	-4.43198	0.000225211	0.0117217	ENSG00000147257
PDZRN4	12	41582250..41968392	-2.15421	-4.45123	0.000834666	0.0333249	ENSG00000165966
RETSAT	2	complement(85569211..85581743)	-2.15468	-4.45271	1.43383e-05	0.00123637	ENSG00000042445
CCL8	17	32646055..32648421	-2.15498	-4.45361	0.000863883	0.0341142	ENSG00000108700
GPIHBP1	8	144295068..144299044	-2.16891	-4.49684	7.68945e-06	0.000727075	ENSG00000182851
CHRDL1	X	complement(109917084..110039286)	-2.17131	-4.50433	0.00115349	0.0425003	ENSG00000101938
SOCS3	17	complement(76352864..76356158)	-2.17314	-4.51005	0.000745031	0.0307888	ENSG00000184557
EGR1	5	137801179..137805004	-2.17612	-4.51935	0.000302168	0.0149976	ENSG00000120738
AC002398.12	19	36245467..36246391	-2.17683	-4.52159	0.000627867	0.02707	ENSG00000267328
PPP1R1A	12	complement(54969171..54982443)	-2.17723	-4.52285	0.000919499	0.0357439	ENSG00000135447
TLCD2	17	complement(1611064..1613732)	-2.18481	-4.54666	0.00086748	0.0342095	ENSG00000185561
EMX2	10	119301955..119309056	-2.18699	-4.55353	0.000399423	0.0188991	ENSG00000170370
CCDC69	5	complement(150560613..150603706)	-2.18998	-4.563	7.17338e-07	9.33395e-05	ENSG00000198624
FIGN	2	complement(164449906..164592522)	-2.1911	-4.56654	2.38526e-05	0.00189291	ENSG00000182263
BHMT2	5	78365540..78385289	-2.19325	-4.57335	6.93741e-05	0.00449826	ENSG00000132840
WASF3	13	27131840..27263085	-2.19381	-4.57511	8.09226e-06	0.000757721	ENSG00000132970
KLF4	9	complement(110247133..110252763)	-2.20155	-4.59974	2.37744e-07	3.54914e-05	ENSG00000136826
FHL1	X	135229559..135293518	-2.20629	-4.61487	0.000424412	0.0198218	ENSG00000022267
ANK1	8	complement(41510739..41754280)	-2.20919	-4.62416	0.000787805	0.0321426	ENSG00000029534
AQPEP	5	115298151..115363316	-2.20933	-4.62459	0.00110906	0.0412314	ENSG00000172901
RDH5	12	56114151..56118489	-2.21787	-4.65205	0.000129144	0.007476	ENSG00000135437
ITIH5	10	complement(7601232..7708961)	-2.22167	-4.66433	0.000291753	0.0146061	ENSG00000123243
DMTN	8	21906506..21940038	-2.22191	-4.66512	4.78251e-07	6.48592e-05	ENSG00000158856
FGF2	4	123747863..123819391	-2.226	-4.67835	8.76964e-06	0.000808052	ENSG00000138685
DMGDH	5	complement(78293438..78531861)	-2.22763	-4.68365	1.19078e-05	0.00105838	ENSG00000132837
CORO2B	15	68871308..69020145	-2.23473	-4.70676	2.03085e-05	0.00164325	ENSG00000103647
BMPER	7	33944523..34195484	-2.2367	-4.71319	5.79488e-05	0.00388385	ENSG00000164619
DMRT2	9	1050354..1057552	-2.24045	-4.72544	0.000916315	0.0356828	ENSG00000173253
IGFBP6	12	53491220..53496129	-2.24151	-4.72893	1.01303e-06	0.000124789	ENSG00000167779
PYGL	14	complement(51324609..51411454)	-2.24311	-4.73416	2.95835e-05	0.00225479	ENSG00000100504
SORBS1	10	complement(97071528..97321171)	-2.24334	-4.73493	0.000215742	0.0113516	ENSG00000095637
ABCC6	16	complement(16242785..16317379)	-2.24899	-4.75351	0.000118294	0.00693829	ENSG00000091262
SLC14A1	18	43304092..43332485	-2.27684	-4.84616	0.00106727	0.0399866	ENSG00000141469
LGALS12	11	63273556..63284246	-2.28052	-4.85853	0.000913619	0.0356157	ENSG00000133317
EGFL6	X	13587724..13651694	-2.28155	-4.86201	0.000338755	0.0165855	ENSG00000198759
MME	3	154741913..154901497	-2.29365	-4.90297	1.30021e-05	0.00113813	ENSG00000196549
TENM1	X	complement(123509753..124097666)	-2.29667	-4.91323	8.79408e-06	0.000809013	ENSG00000009694
PRKG2	4	complement(82009837..82136218)	-2.29681	-4.9137	0.000103846	0.00630201	ENSG00000138669
VLDLR	9	2621834..2660053	-2.29786	-4.91728	7.79383e-06	0.000733344	ENSG00000147852
MFAP4	17	complement(19286755..19290553)	-2.30329	-4.93582	1.50208e-07	2.37102e-05	ENSG00000166482
FIGF	X	complement(15363713..15402498)	-2.31034	-4.95999	1.56884e-05	0.00133093	ENSG00000165197
TRHDE	12	72481046..73059422	-2.31626	-4.98038	0.000442608	0.0205388	ENSG00000072657
S100A9	1	153330330..153333503	-2.31786	-4.9859	0.000400777	0.0189477	ENSG00000163220
HSPB6	19	complement(36245469..36248980)	-2.32076	-4.99594	4.86204e-05	0.00337467	ENSG00000004776
AC026703.1	5	32788945..32791819	-2.32897	-5.02445	7.65948e-05	0.00490718	ENSG00000181495
PYGM	11	complement(64513861..64527769)	-2.34249	-5.07178	1.24935e-05	0.00110029	ENSG00000068976
CDR1	X	complement(139865425..139866723)	-2.3449	-5.08024	4.19706e-05	0.00301588	ENSG00000184258
G0S2	1	209848765..209849733	-2.34496	-5.08046	4.53578e-05	0.00320736	ENSG00000123689
AGPAT2	9	complement(139567595..139581875)	-2.34679	-5.08691	7.97955e-08	1.35617e-05	ENSG00000169692
ALDH2	12	112204691..112247782	-2.35057	-5.10027	8.58489e-06	0.000797388	ENSG00000111275
DDR2	1	162601163..162757190	-2.35435	-5.11365	2.27231e-06	0.000253923	ENSG00000162733
PDE11A	2	complement(178487980..178973066)	-2.35567	-5.1183	7.4895e-05	0.00481303	ENSG00000128655
CADM3	1	159141399..159173103	-2.3742	-5.18448	4.54868e-05	0.00320868	ENSG00000162706
TMEM56	1	95582894..95663163	-2.37582	-5.19029	6.52474e-05	0.00427871	ENSG00000152078
MARC1	1	220960101..220987735	-2.39342	-5.254	9.51862e-07	0.000117504	ENSG00000186205
ADRA1A	8	complement(26605667..26724790)	-2.39772	-5.26968	0.000886424	0.0347667	ENSG00000120907
C14orf180	14	105046021..105056852	-2.39917	-5.27498	0.000821434	0.0329422	ENSG00000184601
AC129778.2	9	complement(42845768..42859085)	-2.40122	-5.2825	0.000681663	0.0288088	ENSG00000184906
CXCL2	4	complement(74962752..74965010)	-2.40274	-5.28806	0.000592564	0.0259547	ENSG00000081041
WISP2	20	43343485..43357150	-2.40735	-5.30498	3.85219e-06	0.000404641	ENSG00000064205
SLC16A7	12	59989848..60176395	-2.40988	-5.31429	1.62118e-07	2.5499e-05	ENSG00000118596
CD300LG	17	41924516..41940997	-2.42021	-5.35251	0.000295277	0.0147315	ENSG00000161649
PCDH9	13	complement(66876967..67804468)	-2.42932	-5.38641	1.16839e-05	0.00104312	ENSG00000184226
PLIN1	15	complement(90207596..90222658)	-2.43745	-5.41682	0.000647528	0.0276903	ENSG00000166819
ALDH1L1	3	complement(125822412..125916837)	-2.43892	-5.42236	8.21681e-05	0.00517677	ENSG00000144908
MMD	17	complement(53469974..53499353)	-2.44477	-5.4444	4.33624e-07	5.96471e-05	ENSG00000108960
C8orf34	8	69242957..69731257	-2.44514	-5.4458	0.000117765	0.00692128	ENSG00000165084
C3orf55	3	157261035..157395538	-2.44762	-5.45515	0.000273421	0.0138686	ENSG00000174899
ALDOC	17	complement(26900133..26904282)	-2.45026	-5.46513	2.0117e-06	0.000229235	ENSG00000109107
CDKN2C	1	51426417..51440305	-2.45318	-5.47622	8.69971e-07	0.000109477	ENSG00000123080
TNXB	6	complement(32008931..32083111)	-2.45886	-5.49782	1.80017e-05	0.00149427	ENSG00000168477
DPT	1	complement(168664697..168698502)	-2.46563	-5.5237	7.71626e-06	0.000728417	ENSG00000143196
CLMP	11	complement(122943035..123065989)	-2.46836	-5.53416	1.17117e-09	3.34962e-07	ENSG00000166250
SLC4A4	4	72053003..72437804	-2.46986	-5.53991	1.30318e-05	0.00113901	ENSG00000080493
CDO1	5	complement(115140430..115152651)	-2.48067	-5.58157	6.59443e-06	0.000634967	ENSG00000129596
LIPE	19	complement(42905659..42931578)	-2.48263	-5.58914	0.00029667	0.0147882	ENSG00000079435
F10	13	113777128..113803843	-2.4929	-5.62907	6.50127e-08	1.13474e-05	ENSG00000126218
MYZAP	15	57884139..57977562	-2.49823	-5.64993	0.000354266	0.0171272	ENSG00000263155
PDE3B	11	14665269..14892350	-2.50013	-5.65737	4.74487e-06	0.000483466	ENSG00000152270
GPLD1	6	complement(24424793..24495433)	-2.50594	-5.68018	4.25336e-06	0.000440375	ENSG00000112293
KCNIP2	10	complement(103585731..103603677)	-2.51005	-5.69639	2.03908e-05	0.0016476	ENSG00000120049
CYP2A6	19	complement(41349443..41356352)	-2.51332	-5.70932	0.000612551	0.026564	ENSG00000255974
NAT8L	4	2061239..2070816	-2.55243	-5.8662	0.000239848	0.0123631	ENSG00000185818
LMO3	12	complement(16701307..16763528)	-2.55469	-5.87543	0.000146124	0.00826028	ENSG00000048540
PKNOX2	11	125034583..125303285	-2.55929	-5.89417	0.00114138	0.0422159	ENSG00000165495
HP	16	72088491..72094954	-2.56247	-5.90717	8.66806e-06	0.000799967	ENSG00000257017
S100B	21	complement(48018875..48025121)	-2.56258	-5.90764	0.000130888	0.00756179	ENSG00000160307
GPD1	12	50497602..50505102	-2.56377	-5.91251	0.000305267	0.0151383	ENSG00000167588
SGK2	20	42187608..42216877	-2.57015	-5.93869	8.60261e-06	0.000797751	ENSG00000101049
LPL	8	19759228..19824769	-2.5777	-5.96987	0.000159167	0.00890577	ENSG00000175445
FOS	14	75745477..75748933	-2.58607	-6.0046	1.95597e-05	0.00159158	ENSG00000170345
ABCD2	12	complement(39943835..40013553)	-2.58998	-6.02089	4.52775e-06	0.000463797	ENSG00000173208
GYG2	X	2746829..2800859	-2.59514	-6.04248	3.14095e-05	0.00236426	ENSG00000056998
PTGS2	1	complement(186640923..186649559)	-2.61026	-6.10613	9.81212e-05	0.00599647	ENSG00000073756
SLC7A10	19	complement(33699570..33716756)	-2.65656	-6.30529	0.000219631	0.0115039	ENSG00000130876
S100A8	1	complement(153362508..153363664)	-2.65859	-6.31417	0.000298161	0.0148241	ENSG00000143546
TRDN	6	complement(123537483..123958238)	-2.65922	-6.31692	0.000889036	0.0348455	ENSG00000186439
ACVR1C	2	complement(158383279..158485517)	-2.66754	-6.35347	4.4531e-06	0.000456961	ENSG00000123612
HEPACAM	11	complement(124789089..124806308)	-2.66902	-6.35997	0.00013513	0.00777575	ENSG00000165478
SLC2A4	17	7184986..7191576	-2.67026	-6.36544	6.83959e-06	0.000654211	ENSG00000181856
AKR1C1	10	4934796..5025475	-2.67047	-6.36636	9.15549e-05	0.00565711	ENSG00000187134
DHRS9	2	169921299..169952677	-2.67443	-6.38388	0.000128981	0.00747405	ENSG00000073737
EYA4	6	133561736..133853258	-2.6855	-6.43304	5.145e-05	0.00352601	ENSG00000112319
VIT	2	36923833..37041935	-2.68947	-6.45077	9.52555e-08	1.58138e-05	ENSG00000205221
CES1	16	complement(55836763..55867249)	-2.69401	-6.4711	1.51238e-05	0.00129444	ENSG00000198848
PRG4	1	186265405..186283694	-2.70241	-6.50889	4.80287e-05	0.00334309	ENSG00000116690
EPB42	15	complement(43398423..43513481)	-2.73504	-6.65776	0.000237592	0.0122667	ENSG00000166947
KIAA0408	6	complement(127761488..127780536)	-2.74199	-6.68991	5.84628e-05	0.00390506	ENSG00000189367
IRX6	16	55357672..55364672	-2.74678	-6.71219	2.7348e-06	0.000298672	ENSG00000159387
SNCA	4	complement(90645250..90759466)	-2.74941	-6.72443	3.75073e-06	0.000395422	ENSG00000145335
AKR1C2	10	complement(5029967..5060223)	-2.74946	-6.72466	0.000135833	0.00779326	ENSG00000151632
LEP	7	127881337..127897681	-2.76041	-6.77587	0.000207202	0.0109628	ENSG00000174697
MARCO	2	119699742..119752236	-2.76184	-6.78262	3.80027e-05	0.00277213	ENSG00000019169
KIAA1239	4	37245842..37451087	-2.76225	-6.78454	2.67214e-05	0.0020694	ENSG00000174145
XG	X	2670091..2734539	-2.76239	-6.78518	3.02633e-08	5.7703e-06	ENSG00000124343
KLB	4	39408473..39453156	-2.76856	-6.81427	3.98544e-05	0.00287813	ENSG00000134962
EMR3	19	complement(14729929..14800839)	-2.77781	-6.8581	0.000908855	0.0354779	ENSG00000131355
APOB	2	complement(21224301..21266945)	-2.80041	-6.96641	1.18439e-06	0.000143854	ENSG00000084674
CRHBP	5	76248538..76276983	-2.80408	-6.9841	7.68013e-05	0.00491073	ENSG00000145708
KLHL31	6	complement(53512699..53530506)	-2.80505	-6.9888	1.92134e-05	0.00157003	ENSG00000124743
S100A1	1	153600402..153604513	-2.80819	-7.00406	1.67363e-06	0.000193769	ENSG00000160678
ACSL1	4	complement(185676749..185747972)	-2.81411	-7.03285	8.62697e-07	0.000108822	ENSG00000151726
CIDEC	3	complement(9908398..9921938)	-2.81488	-7.03658	5.85357e-05	0.00390506	ENSG00000187288
FOSB	19	45971253..45978437	-2.82727	-7.09731	5.9855e-06	0.000588096	ENSG00000125740
SLC14A2	18	42792960..43263072	-2.82882	-7.10495	5.61839e-05	0.00378753	ENSG00000132874
GPAM	10	complement(113909624..113975135)	-2.8467	-7.19353	3.94859e-06	0.00041103	ENSG00000119927
ANO3	11	26210829..26684835	-2.85782	-7.24918	0.00023123	0.011981	ENSG00000134343
C12orf39	12	21679241..21690311	-2.86567	-7.28875	9.01524e-05	0.00559438	ENSG00000134548
KRT16	17	complement(39766030..39772151)	-2.86897	-7.30541	0.000556182	0.0247362	ENSG00000186832
GLYAT	11	complement(58407899..58499447)	-2.87011	-7.31121	0.000229566	0.0119269	ENSG00000149124
GFRA2	8	complement(21547915..21669869)	-2.89625	-7.44491	0.000314238	0.0154902	ENSG00000168546
TF	3	133464800..133497850	-2.9126	-7.52972	1.8486e-07	2.83995e-05	ENSG00000091513
C19orf80	19	11348178..11352619	-2.91825	-7.5593	0.000295198	0.0147315	ENSG00000130173
FPR2	19	52255279..52273779	-2.93862	-7.66679	6.92691e-05	0.0044965	ENSG00000171049
TUBB1	20	57594309..57601709	-2.94856	-7.71979	6.68584e-05	0.00435961	ENSG00000101162
HSD17B13	4	complement(88224941..88244058)	-2.95086	-7.7321	9.66892e-05	0.00592996	ENSG00000170509
XPNPEP2	X	128872950..128903514	-2.96567	-7.81189	1.23571e-05	0.00109327	ENSG00000122121
GYS2	12	complement(21689123..21757781)	-2.96765	-7.82264	0.000766528	0.0314522	ENSG00000111713
SAA1	11	18287721..18291524	-2.96853	-7.82738	0.000169277	0.00933172	ENSG00000173432
PTGFR	1	78769568..79005434	-2.97053	-7.83822	0.000124784	0.00727173	ENSG00000122420
IGF2BP2	3	complement(185361527..185542844)	-2.9859	-7.92221	7.86544e-07	0.000100311	ENSG00000073792
PLIN4	19	complement(4502204..4517716)	-3.00603	-8.0335	6.76366e-05	0.00440042	ENSG00000167676
IL8	4	74606223..74609433	-3.04128	-8.23221	4.396e-06	0.000452709	ENSG00000169429
FCER2	19	complement(7753644..7767032)	-3.04842	-8.27307	0.000473671	0.0216498	ENSG00000104921
SLC29A4	7	5314000..5346501	-3.05018	-8.28314	8.56796e-09	1.88212e-06	ENSG00000164638
RBP4	10	complement(95351444..95361501)	-3.05579	-8.31542	1.33057e-05	0.00116119	ENSG00000138207
SGCG	13	23755091..23899304	-3.05841	-8.33055	1.24376e-05	0.00109703	ENSG00000102683
HSPB7	1	complement(16340523..16346089)	-3.11247	-8.64862	3.45479e-08	6.55623e-06	ENSG00000173641
PLA2G2A	1	complement(20301925..20306932)	-3.1455	-8.84892	2.073e-07	3.1434e-05	ENSG00000188257
CXCR1	2	complement(219027568..219031718)	-3.31113	-9.92543	1.64508e-05	0.00138889	ENSG00000163464
SAA2	11	complement(18260770..18270190)	-3.32563	-10.0257	0.000123335	0.0071974	ENSG00000134339
MASP1	3	complement(186935942..187009810)	-3.32636	-10.0308	2.62338e-10	8.91533e-08	ENSG00000127241
SCARA5	8	complement(27727399..27850244)	-3.35347	-10.2211	1.06827e-07	1.73851e-05	ENSG00000168079
SIM1	6	complement(100832891..100912805)	-3.36395	-10.2956	4.67418e-07	6.36891e-05	ENSG00000112246
CETP	16	56995762..57017757	-3.45048	-10.932	2.87918e-07	4.2111e-05	ENSG00000087237
CDH20	18	59000815..59223006	-3.51982	-11.4702	5.44089e-06	0.000544777	ENSG00000101542
CXCR2	2	218990012..219001976	-3.53448	-11.5874	4.23072e-06	0.000438818	ENSG00000180871
FCAR	19	55385704..55401838	-3.56222	-11.8123	0.000174721	0.00955887	ENSG00000186431
RHOXF1	X	complement(119243011..119249847)	-3.57182	-11.8912	0.00140155	0.0498596	ENSG00000101883
CALB2	16	71392616..71424341	-3.59027	-12.0442	4.20586e-12	2.15031e-09	ENSG00000172137
DEFB132	20	238377..241737	-3.60499	-12.1677	4.73139e-06	0.000482944	ENSG00000186458
DGAT2	11	75470557..75512579	-3.65891	-12.6311	1.31912e-06	0.000157784	ENSG00000062282
CA3	8	86285665..86361269	-3.68423	-12.8547	2.1517e-05	0.00172653	ENSG00000164879
GLT1D1	12	129337972..129469509	-3.80338	-13.9615	3.09611e-05	0.00234125	ENSG00000151948
HEMGN	9	complement(100689073..100707138)	-3.90013	-14.9299	1.82826e-05	0.00151203	ENSG00000136929
S100A12	1	complement(153346184..153348125)	-3.99789	-15.9766	0.000254263	0.0129652	ENSG00000163221
MYL4	17	45277812..45301045	-4.01017	-16.1132	0.00085026	0.0337145	ENSG00000198336
FAM180B	11	47608198..47610746	-4.02009	-16.2244	0.000563224	0.024975	ENSG00000196666
FCGR3B	1	complement(161592986..161601753)	-4.05581	-16.6311	6.47723e-08	1.13474e-05	ENSG00000162747
PPBP	4	complement(74852755..74853914)	-4.14817	-17.7306	1.97348e-06	0.000226218	ENSG00000163736
HBG1	11	complement(5269313..5271122)	-4.19357	-18.2975	0.000195457	0.0104267	ENSG00000213934
NNAT	20	36149617..36152092	-4.23696	-18.8562	5.61251e-08	1.00699e-05	ENSG00000053438
CEACAM8	19	complement(43084393..43099207)	-4.24689	-18.9863	0.000165348	0.00917642	ENSG00000124469
ANGPTL5	11	complement(101761405..101787253)	-4.27227	-19.3233	1.33204e-09	3.71768e-07	ENSG00000187151
SYCP1	1	115397424..115537991	-4.27616	-19.3755	0.000822228	0.0329422	ENSG00000198765
PF4	4	complement(74846794..74847841)	-4.31509	-19.9055	0.000145091	0.00821801	ENSG00000163737
MMP27	11	complement(102562218..102576537)	-4.53554	-23.1918	0.0004336	0.0202182	ENSG00000137675
GYPA	4	complement(145030457..145061904)	-4.62864	-24.7378	0.00127231	0.0459984	ENSG00000170180
MYOC	1	complement(171604557..171621823)	-4.69349	-25.875	4.72182e-11	1.88134e-08	ENSG00000034971
HBD	11	complement(5253908..5256600)	-4.73507	-26.6317	3.92701e-06	0.000411005	ENSG00000223609
AHSP	16	31539185..31540124	-4.86952	-29.233	0.000118289	0.00693829	ENSG00000169877
MS4A6E	11	60102304..60164069	-5.00434	-32.0965	6.55367e-05	0.00429069	ENSG00000166926
CA1	8	complement(86239837..86291243)	-5.25052	-38.0683	1.22299e-06	0.000147506	ENSG00000133742
XAGE3	X	complement(52891557..52897099)	-5.4215	-42.8583	0.000807624	0.0326514	ENSG00000171402
HBA1	16	226679..227521	-5.42533	-42.9721	2.3506e-09	5.98243e-07	ENSG00000206172
HBM	16	203891..216767	-5.45723	-43.933	9.49688e-05	0.00583064	ENSG00000206177
HBB	11	complement(5246694..5250625)	-5.55049	-46.8668	7.77327e-11	2.95451e-08	ENSG00000244734
HBA2	16	222846..223709	-5.57086	-47.5332	1.08214e-08	2.30695e-06	ENSG00000188536
SLC4A1	17	complement(42325753..42345509)	-5.60189	-48.5664	4.05393e-08	7.5308e-06	ENSG00000004939
ALAS2	X	complement(55035488..55057497)	-5.66177	-50.6249	7.45817e-09	1.67008e-06	ENSG00000158578
HBG2	11	complement(5274420..5667019)	-6.03479	-65.5619	2.47282e-08	4.84279e-06	ENSG00000196565
RP5-1024G6.2	1	complement(53676128..53679447)	-7.48722	-179.423	0.00103286	0.0390009	ENSG00000236723
