# Supplementary material for: Integrated Transcriptome and Pathway Analyses Revealed Multiple Activated Pathways in Breast Cancer
Source: Front Oncol. 2019 Sep 18;9:910. doi: 10.3389/fonc.2019.00910 (PMC6759650; doi:10.3389/fonc.2019.00910)
Supplement: Supplementary file 3 [file Table_3.XLS]

## Sheet: Sheet0
Supplementary file 3. Predicted upstream regulators of differentially expressed genes in breast cancer
Upstream Regulator	Expr Log Ratio	Molecule Type	Predicted Activation State	Activation z-score	p-value of overlap	Target molecules in dataset	Mechanistic Network
ERBB2	2.994	kinase	Activated	4.566	6.67e-21	ASPM,BHLHE40,BIRC5,BRIP1,BUB1,BUB1B,CCNA2,CCNB1,CCNB2,CDC14B,CDC20,CDC25C,CDC42BPG,CDC45,CDC6,CDC7,CDCA2,CDCA8,CDCP1,CDH2,CDK1,CDKN2C,CDKN3,CDT1,CENPE,CENPF,CHDH,CKS2,CLDN4,COL7A1,CXCL10,CXCL8,DTX1,E2F5,E2F8,EGFR,ERBB2,ERBB3,ERBB4,ESPL1,FOS,FOXA1,FOXO1,GINS2,GINS4,ITGA2,KRT7,LIG1,MAPK13,MCM2,MCM4,MKI67,MMP1,MSMB,MUC1,MUCL1,MYBL1,MYBL2,NEK2,ORC1,PLAU,POLQ,PPARG,PRC1,PTGS2,RRM2,SDC1,SHMT1,SOX4,TK1,…	297 (18)
RABL6		other	Activated	4.2	1.79e-12	ABAT,BIK,BUB1,BUB1B,CCNA2,CCNB1,CDC25C,CENPF,CHEK1,EZH2,FERMT2,FRMD4A,H2AFX,HMMR,KIF23,MCM2,MELK,NEK2,PBK,PLK1,PRC1,TOP2A,TPX2,TTK,UBE2C	148 (7)
MITF		transcription regulator	Activated	4.191	4.35e-08	ALCAM,CCNB1,CDCA8,CDT1,CENPF,CEP55,CXCL8,ECT2,ESPL1,FANCA,FMOD,FOS,KIF20A,KIF4A,KIFC1,LIG1,MCM2,MCM4,NUF2,PLK1,RECQL4,SOX6,SOX9,SPAG5,TPX2,UBE2C
FOXM1	3.196	transcription regulator	Activated	3.919	1.08e-08	BIRC5,BUB1B,CAV1,CCNA2,CCNB1,CCNB2,CDC20,CDC25C,CDCA2,CDCA8,CDK1,CDKN3,CENPE,CENPF,CKS2,ESR1,GTSE1,KIF20A,NEK2,PLK1,PRC1,PTTG1	148 (8)
WISP2	-2.407	growth factor	Activated	3.86	5.02e-08	CDH1,DSP,ERBB2,ESR1,FOXA1,GATA3,JUP,KLF4,KRT18,KRT8,MUC1,TFF1,TFF3,VIM,XBP1
AREG		growth factor	Activated	3.757	7.78e-13	BIRC5,C3,CCNA2,CCNB1,CCNB2,CDC20,CDC45,CDCA8,CENPF,ELF3,FOXM1,HCAR2,HIST1H2BD,HIST1H2BG,HJURP,IQGAP3,KIF20A,MKI67,MYBL2,PLAU,PLK1,PRC1,PTGS2,RRM2,TOP2A
estrogen receptor		group	Activated	3.595	2.01e-14	ANXA1,ANXA9,C3,CA12,CALB2,CAV1,CAV2,CDH1,CDH13,CDH3,CLDN3,CLDN4,CNKSR1,CNNM4,COL4A5,COL7A1,COL9A2,CXCL8,DSP,EGFR,ERBB2,ERBB3,ERBB4,FGFR4,FOS,GATA3,GREB1,JUP,KRT18,KRT19,KRT7,KRT8,LY6E,MMP1,MUC1,NCAM2,OCLN,PCDH10,PCDH18,PGR,PLAU,PRLR,RGS2,TFF1,TFF3,TGFB3,TJP3,TNC,VIM,XBP1	120 (7)
FOXO1	-1.323	transcription regulator	Activated	3.357	7.34e-08	ANLN,ASPM,BIRC5,BRIP1,CCNB1,CCNB2,CDK1,CENPF,CXCL10,CXCL8,DIO2,DLGAP5,EGR1,FOXO1,IGF1R,ITGB6,KIF11,MMP1,NEK2,NUSAP1,OVOL1,PRC1,WNT4	186 (10)
LIN9		other	Activated	3.283	1.15e-09	AURKA,BIRC5,BUB1,CCNA2,CCNB1,CDK1,CENPE,CEP55,DLGAP5,PLK1,UBE2C
MYBL2	3.438	transcription regulator	Activated	2.789	3.27e-09	AURKA,BIRC5,BUB1,CCNA2,CCNB1,CDK1,CENPE,PLK1,UBE2C
RNF31		enzyme	Activated	2.646	0.00057	AURKA,C8orf44-SGK3/SGK3,ESR1,GREB1,PDZK1,TFF1,TGFB3	98 (7)
E2F3		transcription regulator	Activated	2.62	1.85e-12	AKR1C1/AKR1C2,AKR1C3,CA12,CAV2,CCNA2,CCNB1,CD9,CDC6,CDK1,ELF3,FAM102A,HIST1H2BG,HIST1H2BN,HIST1H3D,HIST3H2A,INHBA,KRT80,LPL,MAL2,MCM4,MT1X,MYBL2,PCLAF,PLK1,PTGER3,PTTG1,RALGPS2,RRM2,S100A8,TK1,TPX2,UBE2C,WFDC2
RARA		ligand-dependent nuclear receptor	Activated	2.584	4.85e-07	ASPM,BIRC5,BMP8A,CA12,CCNA2,CD9,CDK1,CDKN3,CEACAM5,CEACAM6,CENPF,CENPU,COBL,CP,CRABP2,CXCL8,FGFR4,GDF15,GHR,GREB1,HELLS,IGFBP6,KIF23,KNL1,LMO3,METTL7A,PBK,PTTG1,RET,SHANK2,SLC7A11,SMC4,TFF1,TTC9,UBE2T,XBP1	120 (5)
FOXA1	5.391	transcription regulator	Activated	2.575	1.08e-08	AGR2,ANXA1,AQP3,CDH1,CXCL10,EFHD1,ERBB3,FKBP4,FMN1,FOXA1,GREB1,KDM4B,KRT16,PGR,RORC,SOX9,SPDEF,TF,TFF1,TFF3,TNFRSF12A,XBP1	83 (3)
BMP4		growth factor	Activated	2.53	0.000473	CGA,COBLL1,ELF3,GABRP,GATA3,ITGB6,KRT23,KRT7,MFAP5,MSX2,OVOL1,PPARG,S100P,TFAP2A,TFAP2C,VTCN1
TAL1		transcription regulator	Activated	2.53	0.000898	ASPM,AZGP1,BHMT2,BUB1,C3,CACNG4,CCNB1,CDKN3,CENPU,GALNT7,GATA3,HBB,HELLS,HMGB3,KIF20A,LRBA,MCM2,MCM4,MELK,MUC1,MUC16,MYB,PLA2G2A,PRSS8,RUNX1,SLC4A11,SOX4,TOB1
26s Proteasome		complex	Activated	2.509	0.0398	CCNA2,CDC6,CDK1,CENPE,CTSF,CXCL8,EGF,EGFR,EXO1,H2AFX,KIF23,TOP2A
CTNNB1		transcription regulator	Activated	2.455	1.44e-06	ABCD2,AURKA,BIRC5,CCL3,CDH2,CHGA,CTNND2,CXCL8,CYP24A1,DIO2,EGFR,ENO2,EPCAM,GATA3,KIF23,KIFC1,KLRC3,LEF1,MME,MMP1,MSX2,PCSK6,PLAU,SAA1,SCGB2A2,SERPINA1,SERPINA3,SERPINA5,SFN,SOX9,VIM	110 (10)
miR-155-5p (miRNAs w/seed UAAUGCU)		mature microRNA	Activated	2.449	0.0212	CCL3,CD209,CXCL2,CXCL8,EGFR,FCER2
ESR1	3.275	ligand-dependent nuclear receptor	Activated	2.419	3.53e-18	ASPM,BIRC5,BMP2,C3,CA12,CAV1,CAV2,CCNA2,CDH1,CDK1,CDKN3,CEACAM5,CEACAM6,CELSR2,CENPF,CENPU,COBL,CP,CRABP2,CXCL8,EGF,EGFR,ERBB2,ESR1,FAM102A,FKBP4,FMN1,FOS,FOXA1,FOXM1,GATA3,GHR,GPAM,GREB1,HELLS,IGF1,IGF1R,IGFBP2,KCNK6,KDM4B,KIF23,KNL1,KRT19,LMO3,METTL7A,MKI67,MMD,MME,MMP1,PBK,PDZK1,PGR,PKIB,PRLR,PRR15L,PTGS2,PTTG1,RET,RUNX2,S100P,SCUBE2,SHANK2,SLC7A11,SLC7A2,SLC7A5,SMC4,STC2,TFAP2C,TFF1,TSKU,TTC9…	189 (15)
S100A6		transporter	Activated	2.345	9.32e-05	AURKA,CDKN3,CXCL2,CXCL8,DHRS9,INHBA,NEK2,PBK,RDH5
E2f		group	Activated	2.333	3.61e-07	CAV1,CDC25C,CDC45,CDC6,CDC7,CDK1,FANCD2,GINS2,HIST1H2AG,HIST1H3B,LIG1,MCM2,MYBL2,NUSAP1,PRR11,RRM2,TPX2,TTK,UBE2C,VKORC1L1
TRAF2		enzyme	Activated	2.223	3.69e-06	AURKA,CCNB1,CDC25C,CDK1,CXCL10,CXCL8,PLK1,WEE1	93 (6)
NPC2		transporter	Activated	2.201	0.00855	AKR1C3,BMP2,PLA2G4A,PPARG,PTGS2
IGFBP2	1.84	other	Activated	2.2	0.00508	COL11A1,EGFR,ENPP5,ESR1,GDF15,NUP210,POSTN,TGFB3	113 (7)
MED1		transcription regulator	Activated	2.19	0.0214	AURKA,BHLHE40,CDC6,ERBB2,IGLL1/IGLL5,LAD1,TFF1,XBP1
CST5	8.311	other	Activated	2.169	0.000355	AKAP12,AKR1C1/AKR1C2,ANK3,AP1M2,ATP2C2,ATP8B1,CAV1,CDH1,CEMIP,CLDN7,DSP,EPN3,ESRP1,EVPL,EZR,FHL1,GALNT5,GPRC5A,IGSF9,KIF11,KRT23,MAL2,MAPK13,MYO5B,PCLAF,PPL,PRSS8,RAB25,RUNX1,RUNX2,SEPT3,SLC7A11,SOX4,SYT7,TMC4,VIM,VTI1B
ATF6		transcription regulator	Activated	2.121	0.00122	AURKA,BUB1,CDKN3,FOS,HMMR,NUCB2,TROAP,UBE2C
NELFCD		other	Activated	2	0.000889	CCNB2,DLGAP5,MYBL2,TOP2A
SHC1		other	Activated	2	0.278	CDH2,EGR1,KRT7,SDC4
NELFA		other	Activated	2	0.00283	CCNB2,DLGAP5,MYBL2,TOP2A
NONO		transcription regulator	Activated	2	0.0332	PDE11A,PDE2A,PDE3A,PDE3B
HELLS	2.472	enzyme	Activated	2	0.00493	CCNA2,CCNB1,CDC6,MCM4,RALGPS2
NELFE		other	Activated	2	0.000105	CCNB2,CXCL8,DLGAP5,MYBL2,TOP2A	198 (7)
HCAR2	-2.136	G-protein coupled receptor	Inhibited	-2	0.0093	IQGAP3,KIF20A,PLK1,WEE1
miR-296-5p (miRNAs w/seed GGGCCCC)		mature microRNA	Inhibited	-2	0.0167	CRB3,HMGA1,MMP1,TNC
CTLA4		transmembrane receptor	Inhibited	-2.111	6.25e-07	CCNA2,CXCL8,HIST1H3B,HIST1H3F,KPNA2,MKI67,PADI2,SLC7A5,STX11,TOP2A,TPX2
E2F6		transcription regulator	Inhibited	-2.121	0.00242	CDC45,CDC6,CDC7,GINS2,LIG1,MCM2,PCLAF,RBBP8,RRM2,VKORC1L1
STUB1		enzyme	Inhibited	-2.177	0.00493	CCNA2,CDC25C,CDK1,ERBB2,TFF1	252 (13)
LASP1		transporter	Inhibited	-2.195	0.000105	CDH1,EPCAM,MARVELD2,S100A4,VIM	36 (3)
SMARCB1		transcription regulator	Inhibited	-2.216	0.0181	AURKA,CCNA2,CDC6,CDKN2C,HBG1,PPARG
ELF5		transcription regulator	Inhibited	-2.236	5.59e-05	CCNB1,ESR1,FOXA1,GATA3,PGR,RUNX1
PDGF BB		complex	Inhibited	-2.287	0.000481	BHLHE40,CCL8,CXCL8,DUSP1,EGR1,F3,FOS,FOSB,PLAU,PPARG,PPP1R15A,RGS2,SOCS3,TOB1,ZFP36	184 (18)
SNAI1		transcription regulator	Inhibited	-2.362	0.0067	CDH1,CLDN7,CXADR,KRT18,KRT8,PTGS2,RAB25	122 (5)
TGM2		enzyme	Inhibited	-2.393	0.246	ACSS2,ADGRE3,AFF2,C3,C5AR1,CA2,CCL3,CXCL10,CXCL8,E2F5,FFAR3,ITGB3,LY6E,NCF2,RARRES3,RTKN2,S100A8,SLC7A2
CDKN1A		kinase	Inhibited	-2.52	3.24e-06	BIRC5,CCNA2,CCNB1,CDC25C,CDK1,CHEK1,DUSP1,EXO1,FOXM1,KRT18,MMP1,PCLAF,PLK1,SOX9,TOP2A,VIM	170 (11)
AR		ligand-dependent nuclear receptor	Inhibited	-2.687	3.07e-17	AKR1C3,AQP3,AZGP1,BIRC5,BUB1,BUB1B,CAV1,CAV2,CCNA2,CDC25C,CDH1,CDH2,CDT1,CENPE,CIT,DHCR24,EGFR,EGR1,ENO2,EPB41L4B,ERBB2,ERN1,ESPL1,FKBP4,FOXA1,GDF15,IGF1,IGF1R,KDM4B,KIF22,KIF2C,KNTC1,KPNA2,MCM2,MCM4,MME,MRAS,MUC1,MYOM1,NEK2,NUSAP1,PGR,PKMYT1,PLK1,SLC7A11,TFF3,TNFRSF12A,TPD52,TPX2,TUBB3,UBE2C,WEE1,XBP1,ZWINT	284 (23)
MAP2K1/2		group	Inhibited	-2.743	0.0173	C3,CDH1,CDK1,DUSP1,EGR1,FOS,H2AFX,PGR,VIM
UXT		transcription regulator	Inhibited	-3.273	1.11e-05	BRIP1,BUB1,CCNA2,CDC6,CHEK1,CXCL8,ENO2,GTSE1,KRT18,SORD,TTK
TP53		transcription regulator	Inhibited	-3.459	1.36e-06	ACO1,AKAP12,ANK1,ANXA1,AQP3,AURKA,BHLHE40,BIK,BIRC5,BUB1,BUB1B,CAT,CAV1,CAV2,CCNA2,CCNB1,CCNB2,CDC20,CDC25C,CDC6,CDC7,CDH1,CDK1,CDKN3,CDT1,CENPF,CEP55,CERS6,CHEK1,CHMP4C,CSMD3,CXCL8,EGFL6,EGFR,EGR1,ESR1,FGF2,FOS,FOXM1,FOXO1,GDF15,GRK3,H2AFX,HIST1H2BD,HMMR,IGF1,IGF1R,ITGA2,KIF23,KRT8,LMO3,MCM2,MCM4,ME1,MYBL1,MYO6,NEK2,NME1,PARD6B,PBK,PCLAF,PDE2A,PEG10,PHGDH,PHLDB3,PLA2G16,PLK1,PRC1,PRKCZ,PROM1,REC…	216 (13)
CBX5		transcription regulator	Inhibited	-4.017	3.99e-11	AGR2,AKR1C3,ANKRD22,BIRC5,C15orf48,C9orf152,CDC6,CEMIP,CYP2J2,FOXA1,KRT80,LEF1,MAL2,OLR1,PPARG,PROM2,PRR15L,PTK6,RARRES3,RUNX2,S100P,SELENBP1,SERPINA3,SLC2A10,SLC7A8,STAT5A,SYTL2,TACSTD2,TCEAL3,TFF3,TSPAN13
NUPR1		transcription regulator	Inhibited	-6.114	8.62e-11	ADM,AGRN,AKAP12,ALDOC,ANK1,ANK3,APOBEC3B,ASPM,ATP8B1,AURKA,BUB1,BUB1B,C19orf33,CACNA2D2,CCNA2,CCNB2,CDC25C,CDCA2,CDCA8,CKAP2L,CXADR,CXCL8,DHCR24,DNMT3B,E2F8,ENO2,ERMP1,ESPL1,EXO1,FANCD2,FLVCR1,GDF15,GTSE1,HIST1H1B,HIST1H2AH,HIST1H2AI,HIST1H2AJ,HIST1H2AL,HIST1H2AM,HIST1H2BM,HIST1H3B,HIST1H3F,HIST1H3J,HIST2H3A,HJURP,IGF1R,KANK2,KIF11,KIF20A,KIF23,KIF2C,KIFC1,KLF4,KNL1,LMNB1,MGLL,MKI67,MMD,MT1X,PCYO…
